# Supplementary material for: Tricarbonyl­chlorido{N-[2-(diphenyl­phosphino)benzyl­idene]benzyl­amine-κ2 N,P}rhenium(I) dichloro­methane solvate
Source: Acta Crystallogr Sect E Struct Rep Online. 2008 Jan 9;64(Pt 2):m313. doi: 10.1107/S160053680706802X (PMC2960194; doi:10.1107/S160053680706802X)
Supplement: Supplementary file 1 [file e-64-0m313-sup1.cif]

##############################################################################
###                                                                        ###
###        Electronic paper (Acta Crystallographica Section E)             ###
###                                                                        ###
##############################################################################
#                                                                            #
# This CIF contains the data in a paper accepted for publication in Acta     #
# Crystallographica Section E. It conforms to the requirements of Notes      #
# for Authors for Section E, and has been peer reviewed under the auspices   #
# of the IUCr Commission on Journals.                                        #
#                                                                            #
# Full details of the Crystallographic Information File format               #
# are given in the paper "The Crystallographic Information File (CIF):       #
# a New Standard Archive File for Crystallography" by S. R. Hall, F. H.      #
# Allen and I. D. Brown [Acta Cryst. (1991), A47, 655-685].                  #
#                                                                            #
# The current version of the core CIF dictionary is obtainable from          #
# ftp://ftp.iucr.org/pub/cif_core.dic. The current version number is 2.1.    #
#                                                                            #
# Software is freely available for graphical display of the structure(s) in  #
# this CIF.  For information consult the CIF home page http://www.iucr.org/  #
# cif/home.html                                                              #
#                                                                            #
##############################################################################
                                             
data_global
_audit_creation_method     'PLATON <TABLE ACC> option'
_journal_date_recd_electronic     2007-12-19
_journal_date_accepted     2007-12-21
_journal_name_full     'Acta Crystallographica, Section E'
_journal_year     2008
_journal_volume     64
_journal_issue      2
_journal_page_first     m313
_journal_page_last     m313
_journal_paper_category     QM
_journal_coeditor_code     ZL2094
_publ_contact_author_name
;
Uwe Monkowius
;
_publ_contact_author_address
;
Institut f\"ur Anorganische Chemie
Johannes Kepler Universit\"at Linz
Altenbergerstr. 69
4040 Linz
;
_publ_contact_author_email     uwe.monkowius@jku.at
_publ_contact_author_fax     +43-732-2468-9681
_publ_contact_author_phone     +43-732-2468-8814
_publ_section_title
;\
Tricarbonylchlorido{<i>N</i>-[2-(diphenylphosphino)benzylidene]benzylamine-\
\k^2^<i>N</i>,<i>P</i>}rhenium(I) dichloromethane solvate
;
loop_
    _publ_author_name
    _publ_author_address
    'Uwe Monkowius'
;
Johannes Kepler Universit\"at Linz
Institut f\"ur Anorganische Chemie
Altenbergerstrasse 69
4040 Linz
Austria
;
    'Manfred Zabel'
;
Universit\"at Regensburg
Zentrale Analytik, R\"ontgenstrukturanalyse
Universit\"atsstrasse 31
93053 Regensburg
Germany
;
data_I
_chemical_name_systematic
;
Tricarbonylchlorido{N-[2-(diphenylphosphino)benzylidene]benzylamine-
\k^2^N,P}rhenium(I) dichloromethane solvate
;
_chemical_name_common     ?
_chemical_formula_moiety     'C29 H22 Cl N O3 P Re, C H2 Cl2'
_chemical_formula_sum     'C30 H24 Cl3 N O3 P Re'
_chemical_formula_structural     ?
_chemical_formula_iupac     '[Re Cl (C26 H22 N P) (C O)3], C H2 Cl2'
_chemical_formula_weight     770.03
_chemical_melting_point     ?
_symmetry_cell_setting     Monoclinic
_symmetry_space_group_name_H-M     'P 21/c'
_symmetry_space_group_name_Hall     '-P 2ybc'
loop_
    _symmetry_equiv_pos_site_id
    _symmetry_equiv_pos_as_xyz
    1 x,y,z
    2 -x,1/2+y,1/2-z
    3 -x,-y,-z
    4 x,1/2-y,1/2+z
_cell_length_a     16.1971(12)
_cell_length_b     9.1981(6)
_cell_length_c     20.7977(17)
_cell_angle_alpha     90
_cell_angle_beta     104.820(9)
_cell_angle_gamma     90
_cell_volume     2995.4(4)
_cell_formula_units_Z     4
_cell_measurement_reflns_used     8000
_cell_measurement_theta_min     2.57
_cell_measurement_theta_max     25.90
_cell_measurement_temperature     296
_cell_special_details
;
Cell parameters were determined by indexing 8000 reflections with
I/sigma limit 6.0.
;
_exptl_crystal_description     'prism'
_exptl_crystal_colour     'faint yellow translucent'
_exptl_crystal_size_max     0.260
_exptl_crystal_size_mid     0.240
_exptl_crystal_size_min     0.180
_exptl_crystal_size_rad     ?
_exptl_crystal_density_diffrn     1.707
_exptl_crystal_density_meas     ?
_exptl_crystal_density_method     'Not Measured'
_exptl_crystal_F_000     1504
loop_
    _exptl_crystal_face_index_k
    _exptl_crystal_face_index_l
    _exptl_crystal_face_perp_dist
    -3 15 0.1245
    -8 1 0.1035
    8 -9 0.0852
    -2 -5 0.0893
    2 -14 0.0785
    9 11 0.0889
    -1 -4 0.0722
    4 -3 0.1534
    -1 -15 0.1404
    -13 12 0.1146
    0 -1 0.0816
    -10 -11 0.1037
    -3 9 0.0999
    3 -13 0.1480
_exptl_absorpt_coefficient_mu     4.410
_exptl_absorpt_correction_type     analytical
_exptl_absorpt_process_details
                            'from crystal shape (<i>IPDS</i>; Stoe & Cie, 1998)'
_exptl_absorpt_correction_T_min     0.4307
_exptl_absorpt_correction_T_max     0.6119
_exptl_special_details
;
Data were collected applying an imaging plate system (STOE) with the
following  measurement parameters:
         Detector distance [mm]                                  70
         Phi movement mode                              Oscillation
         Phi incr. [degrees]                                    1.0
         Number of exposures                                    245
         Irradiation / exposure [min]                          1.00
For a detailed description of the method see: Sheldrick, G.M., Paulus, E.
Vertesy, L. & Hahn, F. (1995) Acta Cryst. B51, 89-98.
;
_diffrn_ambient_temperature     296.0(10)
_diffrn_radiation_type     'Mo K\a'
_diffrn_radiation_wavelength     0.71073
_diffrn_radiation_source     'fine-focus sealed tube'
_diffrn_radiation_monochromator     'graphite'
_diffrn_measurement_device_type     'Stoe IPDS diffractometer'
_diffrn_measurement_method     'rotation'
_diffrn_detector_area_resol_mean     ?
_diffrn_reflns_number     27893
_diffrn_reflns_av_R_equivalents     0.0895
_diffrn_reflns_av_sigmaI/netI     0.0471
_diffrn_reflns_theta_min     2.57
_diffrn_reflns_theta_max     25.90
_diffrn_reflns_theta_full     25.90
_diffrn_measured_fraction_theta_max     0.995
_diffrn_measured_fraction_theta_full     0.995
_diffrn_reflns_limit_h_min     -19
_diffrn_reflns_limit_h_max     19
_diffrn_reflns_limit_k_min     -11
_diffrn_reflns_limit_k_max     11
_diffrn_reflns_limit_l_min     -25
_diffrn_reflns_limit_l_max     25
_diffrn_reflns_reduction_process
;
;
_diffrn_standards_number     0
_diffrn_standards_interval_count     0
_diffrn_standards_interval_time     0
_diffrn_standards_decay_%     0
loop_
    _diffrn_standard_refln_index_h
    _diffrn_standard_refln_index_k
    _diffrn_standard_refln_index_l
    ? ? ?
_refine_special_details
;
  Refinement of F^2^ against ALL reflections.  The weighted R-factor wR and
 goodness of fit S are based on F^2^, conventional R-factors R are based
 on F, with F set to zero for negative F^2^. The threshold expression of
 F^2^ > 2sigma(F^2^) is used only for calculating R-factors(gt) etc. and is
 not relevant to the choice of reflections for refinement.  R-factors based
 on F^2^ are statistically about twice as large as those based on F, and R-
 factors based on ALL data will be even larger.
;
_reflns_number_total     5789
_reflns_number_gt     4647
_reflns_threshold_expression     I>2\s(I)
_refine_ls_structure_factor_coef     Fsqd
_refine_ls_matrix_type     full
_refine_ls_R_factor_all     0.0424
_refine_ls_R_factor_gt     0.0324
_refine_ls_wR_factor_gt     0.0783
_refine_ls_wR_factor_ref     0.0810
_refine_ls_goodness_of_fit_ref     0.994
_refine_ls_restrained_S_all     0.994
_refine_ls_number_reflns     5789
_refine_ls_number_parameters     355
_refine_ls_number_restraints     0
_refine_ls_number_constraints     ?
_refine_ls_hydrogen_treatment     constr
_refine_ls_weighting_scheme     'calc'
_refine_ls_weighting_details
                 'calc w=1/[\s^2^(Fo^2^)+(0.0449P)^2^] where P=(Fo^2^+2Fc^2^)/3'
_atom_sites_solution_hydrogens     'geom'
_atom_sites_solution_primary     'direct'
_atom_sites_solution_secondary     'difmap'
_refine_ls_shift/su_max     0.003
_refine_ls_shift/su_mean     0.000
_refine_diff_density_max     1.267
_refine_diff_density_min     -0.558
_refine_ls_extinction_method     none
_refine_ls_abs_structure_details     ?
_refine_ls_abs_structure_Flack     .
loop_
    _atom_type_symbol
    _atom_type_description
    _atom_type_scat_dispersion_real
    _atom_type_scat_dispersion_imag
    _atom_type_scat_source
    Re Re -1.0185 7.2310 'International Tables Vol C Tables 4.2.6.8 and 6.1.1.4'
    P P 0.1023 0.0942 'International Tables Vol C Tables 4.2.6.8 and 6.1.1.4'
    O O 0.0106 0.0060 'International Tables Vol C Tables 4.2.6.8 and 6.1.1.4'
    N N 0.0061 0.0033 'International Tables Vol C Tables 4.2.6.8 and 6.1.1.4'
    Cl Cl 0.1484 0.1585 'International Tables Vol C Tables 4.2.6.8 and 6.1.1.4'
    H H 0.0000 0.0000 'International Tables Vol C Tables 4.2.6.8 and 6.1.1.4'
    C C 0.0033 0.0016 'International Tables Vol C Tables 4.2.6.8 and 6.1.1.4'
_computing_data_collection     '<i>IPDS</i> (Stoe & Cie, 1998)'
_computing_cell_refinement     '<i>IPDS</i> (Stoe & Cie, 1998)'
_computing_data_reduction     '<i>IPDS</i> (Stoe & Cie, 1998)'
_computing_structure_solution     'SIR97 (Altomare <i>et al.</i>,  1999)'
_computing_structure_refinement     'SHELXL97 (Sheldrick, 1997)'
_computing_molecular_graphics     'PLATON (Spek, 2003)'
_computing_publication_material     'PLATON (Spek, 2003)'
loop_
    _atom_site_type_symbol
    _atom_site_label
    _atom_site_fract_x
    _atom_site_fract_y
    _atom_site_fract_z
    _atom_site_U_iso_or_equiv
    _atom_site_thermal_displace_type
    _atom_site_calc_flag
    _atom_site_refinement_flags
    _atom_site_occupancy
    Re Re1 0.765840(10)
                      0.11133(2) 0.960570(10)
                                            0.04970(10)
                                                      Uani . . 1.000
    Cl Cl1 0.87641(8) 0.10116(16) 1.06935(6) 0.0676(4) Uani . . 1.000
    P P1 0.71528(7) -0.12810(14) 0.98633(6) 0.0497(4) Uani . . 1.000
    O O1 0.6469(3) 0.2883(6) 1.0245(2) 0.0955(19) Uani . . 1.000
    O O2 0.6302(2) 0.1448(5) 0.82923(17) 0.0709(13) Uani . . 1.000
    O O3 0.8385(3) 0.4027(5) 0.9260(3) 0.0873(18) Uani . . 1.000
    N N1 0.8596(2) -0.0172(5) 0.92374(18) 0.0529(13) Uani . . 1.000
    C C1 0.8066(3) -0.2456(6) 1.0211(2) 0.0533(14) Uani . . 1.000
    C C2 0.8029(3) -0.3498(7) 1.0682(3) 0.0700(19) Uani . . 1.000
    C C3 0.8717(4) -0.4415(8) 1.0951(3) 0.081(2) Uani . . 1.000
    C C4 0.9461(4) -0.4281(7) 1.0746(3) 0.0762(19) Uani . . 1.000
    C C5 0.9499(3) -0.3278(7) 1.0261(3) 0.0675(16) Uani . . 1.000
    C C6 0.8821(3) -0.2341(5) 0.9988(2) 0.0542(14) Uani . . 1.000
    C C7 0.8968(3) -0.1364(6) 0.9471(2) 0.0574(18) Uani . . 1.000
    C C8 0.8902(3) 0.0470(6) 0.8686(2) 0.0621(16) Uani . . 1.000
    C C9 0.8222(3) 0.0482(6) 0.8040(2) 0.0565(17) Uani . . 1.000
    C C10 0.8126(5) 0.1643(8) 0.7620(3) 0.088(3) Uani . . 1.000
    C C11 0.7522(7) 0.1629(12) 0.7011(4) 0.116(4) Uani . . 1.000
    C C12 0.6989(6) 0.0464(12) 0.6828(4) 0.107(3) Uani . . 1.000
    C C13 0.7084(5) -0.0676(10) 0.7239(4) 0.098(3) Uani . . 1.000
    C C14 0.7691(4) -0.0690(7) 0.7837(3) 0.074(2) Uani . . 1.000
    C C15 0.6533(3) -0.1358(6) 1.0491(2) 0.0591(18) Uani . . 1.000
    C C16 0.5835(3) -0.2249(8) 1.0432(3) 0.079(2) Uani . . 1.000
    C C17 0.5405(4) -0.2269(9) 1.0929(4) 0.093(3) Uani . . 1.000
    C C18 0.5671(4) -0.1411(10) 1.1476(4) 0.098(3) Uani . . 1.000
    C C19 0.6368(5) -0.0521(9) 1.1547(3) 0.092(3) Uani . . 1.000
    C C20 0.6788(4) -0.0498(7) 1.1043(3) 0.0739(19) Uani . . 1.000
    C C21 0.6505(3) -0.2346(5) 0.9178(2) 0.0526(14) Uani . . 1.000
    C C22 0.6740(4) -0.3688(6) 0.8994(3) 0.0706(19) Uani . . 1.000
    C C23 0.6192(4) -0.4487(8) 0.8502(3) 0.089(2) Uani . . 1.000
    C C24 0.5409(4) -0.3950(7) 0.8180(3) 0.082(2) Uani . . 1.000
    C C25 0.5170(4) -0.2618(8) 0.8343(3) 0.080(2) Uani . . 1.000
    C C26 0.5704(3) -0.1808(7) 0.8830(3) 0.0698(17) Uani . . 1.000
    C C27 0.6910(3) 0.2220(7) 1.0005(3) 0.0671(19) Uani . . 1.000
    C C28 0.6818(3) 0.1268(5) 0.8777(3) 0.0570(16) Uani . . 1.000
    C C29 0.8126(3) 0.2947(6) 0.9399(3) 0.0640(16) Uani . . 1.000
    Cl Cl2 0.8504(2) -0.4410(3) 0.78245(18) 0.1549(13) Uani . . 1.000
    Cl Cl3 0.9854(2) -0.2588(5) 0.7679(2) 0.197(2) Uani . . 1.000
    C C30 0.8967(8) -0.3533(13) 0.7263(5) 0.149(5) Uani . . 1.000
    H H2 0.75310 -0.35900 1.08240 0.0840 Uiso calc R 1.000
    H H3 0.86760 -0.51100 1.12660 0.0970 Uiso calc R 1.000
    H H4 0.99320 -0.48610 1.09330 0.0910 Uiso calc R 1.000
    H H5 0.99910 -0.32240 1.01110 0.0810 Uiso calc R 1.000
    H H7 0.94020 -0.16560 0.92810 0.0690 Uiso calc R 1.000
    H H8A 0.93880 -0.00830 0.86290 0.0740 Uiso calc R 1.000
    H H8B 0.90910 0.14580 0.88020 0.0740 Uiso calc R 1.000
    H H10 0.84700 0.24580 0.77440 0.1060 Uiso calc R 1.000
    H H11 0.74790 0.24190 0.67250 0.1390 Uiso calc R 1.000
    H H12 0.65700 0.04650 0.64270 0.1280 Uiso calc R 1.000
    H H13 0.67310 -0.14810 0.71160 0.1180 Uiso calc R 1.000
    H H14 0.77430 -0.15040 0.81090 0.0880 Uiso calc R 1.000
    H H16 0.56520 -0.28370 1.00590 0.0940 Uiso calc R 1.000
    H H17 0.49330 -0.28700 1.08890 0.1110 Uiso calc R 1.000
    H H18 0.53770 -0.14280 1.18060 0.1170 Uiso calc R 1.000
    H H19 0.65550 0.00530 1.19240 0.1110 Uiso calc R 1.000
    H H20 0.72540 0.01160 1.10820 0.0890 Uiso calc R 1.000
    H H22 0.72740 -0.40640 0.92040 0.0850 Uiso calc R 1.000
    H H23 0.63590 -0.53990 0.83880 0.1070 Uiso calc R 1.000
    H H24 0.50420 -0.44970 0.78520 0.0980 Uiso calc R 1.000
    H H25 0.46380 -0.22480 0.81220 0.0960 Uiso calc R 1.000
    H H26 0.55330 -0.08890 0.89310 0.0840 Uiso calc R 1.000
    H H30A 0.91260 -0.42430 0.69720 0.1790 Uiso calc R 1.000
    H H30B 0.85580 -0.28690 0.69910 0.1790 Uiso calc R 1.000
loop_
    _atom_site_aniso_label
    _atom_site_aniso_U_11
    _atom_site_aniso_U_22
    _atom_site_aniso_U_33
    _atom_site_aniso_U_12
    _atom_site_aniso_U_13
    _atom_site_aniso_U_23
    Re1 0.03610(10)
                  0.05830(10)
                            0.05100(10)
                                      0.00580(10)
                                                0.00460(10)
                                                          -0.00490(10)
    Cl1 0.0481(6) 0.0854(9) 0.0596(6) 0.0045(6) -0.0038(5) -0.0101(6)
    P1 0.0351(5) 0.0620(8) 0.0503(6) 0.0073(5) 0.0076(4) 0.0006(5)
    O1 0.086(3) 0.117(4) 0.083(3) 0.042(3) 0.021(2) -0.023(2)
    O2 0.0459(17) 0.103(3) 0.0553(19) 0.0123(18) -0.0024(15) 0.0056(18)
    O3 0.064(2) 0.063(3) 0.131(4) 0.004(2) 0.018(2) 0.006(2)
    N1 0.0376(18) 0.065(3) 0.054(2) 0.0041(18) 0.0078(15) -0.0065(17)
    C1 0.040(2) 0.064(3) 0.051(2) 0.010(2) 0.0028(17) -0.0034(19)
    C2 0.059(3) 0.084(4) 0.067(3) 0.016(3) 0.016(2) 0.014(3)
    C3 0.076(4) 0.091(4) 0.071(3) 0.019(3) 0.011(3) 0.022(3)
    C4 0.060(3) 0.084(4) 0.075(3) 0.025(3) 0.000(3) 0.007(3)
    C5 0.045(2) 0.078(3) 0.074(3) 0.020(3) 0.005(2) -0.007(3)
    C6 0.040(2) 0.064(3) 0.054(2) 0.008(2) 0.0034(18) -0.004(2)
    C7 0.036(2) 0.072(4) 0.064(3) 0.006(2) 0.0126(19) -0.010(2)
    C8 0.048(2) 0.070(3) 0.072(3) -0.006(2) 0.022(2) -0.003(2)
    C9 0.054(3) 0.060(3) 0.061(3) 0.007(2) 0.025(2) -0.003(2)
    C10 0.099(5) 0.078(4) 0.095(4) 0.004(4) 0.037(4) 0.014(4)
    C11 0.140(7) 0.127(7) 0.085(5) 0.047(6) 0.037(5) 0.042(5)
    C12 0.101(5) 0.145(8) 0.069(4) 0.039(6) 0.011(4) -0.002(5)
    C13 0.098(5) 0.111(6) 0.079(4) -0.003(4) 0.010(4) -0.028(4)
    C14 0.079(4) 0.071(4) 0.066(3) -0.001(3) 0.010(3) -0.007(3)
    C15 0.041(2) 0.079(4) 0.058(3) 0.013(2) 0.0141(19) 0.010(2)
    C16 0.050(3) 0.115(5) 0.071(3) -0.004(3) 0.016(2) 0.013(3)
    C17 0.049(3) 0.146(7) 0.085(4) 0.003(3) 0.020(3) 0.029(4)
    C18 0.066(4) 0.158(7) 0.078(4) 0.041(4) 0.035(3) 0.031(4)
    C19 0.087(5) 0.129(6) 0.069(4) 0.032(4) 0.034(3) 0.006(4)
    C20 0.068(3) 0.093(4) 0.064(3) 0.015(3) 0.023(3) 0.000(3)
    C21 0.044(2) 0.058(3) 0.053(2) 0.002(2) 0.0072(18) 0.0029(19)
    C22 0.060(3) 0.070(4) 0.074(3) 0.012(3) 0.003(2) -0.009(2)
    C23 0.091(4) 0.072(4) 0.094(4) 0.004(4) 0.006(4) -0.020(3)
    C24 0.080(4) 0.086(4) 0.067(3) -0.018(3) -0.002(3) 0.001(3)
    C25 0.052(3) 0.093(5) 0.080(4) 0.001(3) -0.008(3) 0.002(3)
    C26 0.049(3) 0.072(3) 0.079(3) 0.009(3) -0.001(2) -0.003(3)
    C27 0.055(3) 0.080(4) 0.059(3) 0.010(3) 0.001(2) -0.006(2)
    C28 0.048(2) 0.060(3) 0.065(3) 0.004(2) 0.018(2) -0.002(2)
    C29 0.041(2) 0.062(3) 0.083(3) 0.008(2) 0.005(2) -0.005(3)
    Cl2 0.146(2) 0.1108(18) 0.195(3) -0.0005(17) 0.020(2) 0.0389(19)
    Cl3 0.110(2) 0.214(4) 0.268(5) -0.026(2) 0.053(2) -0.016(3)
    C30 0.168(10) 0.164(10) 0.104(6) -0.014(8) 0.013(6) -0.014(6)
_geom_special_details
;
 Bond distances, angles etc. have been calculated using the
 rounded fractional coordinates. All su's are estimated
 from the variances of the (full) variance-covariance matrix.
 The cell esds are taken into account in the estimation of
 distances, angles and torsion angles
;
loop_
    _geom_bond_atom_site_label_1
    _geom_bond_atom_site_label_2
    _geom_bond_site_symmetry_1
    _geom_bond_site_symmetry_2
    _geom_bond_distance
    _geom_bond_publ_flag
    Re1 Cl1 . . 2.5024(13) no
    Re1 P1 . . 2.4561(13) no
    Re1 N1 . . 2.210(4) no
    Re1 C27 . . 1.926(6) no
    Re1 C28 . . 1.909(6) no
    Re1 C29 . . 1.942(5) no
    Cl2 C30 . . 1.739(12) no
    Cl3 C30 . . 1.712(13) no
    P1 C21 . . 1.824(5) no
    P1 C1 . . 1.825(5) no
    P1 C15 . . 1.841(5) no
    O1 C27 . . 1.146(8) no
    O2 C28 . . 1.145(7) no
    O3 C29 . . 1.144(7) no
    N1 C7 . . 1.285(7) no
    N1 C8 . . 1.483(6) no
    C1 C6 . . 1.418(7) no
    C1 C2 . . 1.383(8) no
    C2 C3 . . 1.396(9) no
    C3 C4 . . 1.383(9) no
    C4 C5 . . 1.380(9) no
    C5 C6 . . 1.397(7) no
    C6 C7 . . 1.467(6) no
    C8 C9 . . 1.504(6) no
    C9 C14 . . 1.376(8) no
    C9 C10 . . 1.363(9) no
    C10 C11 . . 1.388(11) no
    C11 C12 . . 1.368(15) no
    C12 C13 . . 1.337(13) no
    C13 C14 . . 1.374(10) no
    C15 C16 . . 1.376(8) no
    C15 C20 . . 1.368(8) no
    C16 C17 . . 1.386(9) no
    C17 C18 . . 1.361(12) no
    C18 C19 . . 1.372(11) no
    C19 C20 . . 1.388(10) no
    C21 C26 . . 1.404(7) no
    C21 C22 . . 1.375(7) no
    C22 C23 . . 1.382(9) no
    C23 C24 . . 1.366(9) no
    C24 C25 . . 1.354(10) no
    C25 C26 . . 1.372(9) no
    C2 H2 . . 0.9300 no
    C3 H3 . . 0.9300 no
    C4 H4 . . 0.9300 no
    C5 H5 . . 0.9300 no
    C7 H7 . . 0.9300 no
    C8 H8B . . 0.9700 no
    C8 H8A . . 0.9700 no
    C10 H10 . . 0.9300 no
    C11 H11 . . 0.9300 no
    C12 H12 . . 0.9300 no
    C13 H13 . . 0.9300 no
    C14 H14 . . 0.9300 no
    C16 H16 . . 0.9300 no
    C17 H17 . . 0.9300 no
    C18 H18 . . 0.9300 no
    C19 H19 . . 0.9300 no
    C20 H20 . . 0.9300 no
    C22 H22 . . 0.9300 no
    C23 H23 . . 0.9300 no
    C24 H24 . . 0.9300 no
    C25 H25 . . 0.9300 no
    C26 H26 . . 0.9300 no
    C30 H30A . . 0.9700 no
    C30 H30B . . 0.9700 no
loop_
    _geom_contact_atom_site_label_1
    _geom_contact_atom_site_label_2
    _geom_contact_distance
    _geom_contact_site_symmetry_1
    _geom_contact_site_symmetry_2
    _geom_contact_publ_flag
    Re1 C14 4.048(6) . . no
    Re1 H20 3.4200 . . no
    Cl1 P1 3.4546(19) . . no
    Cl1 N1 3.164(4) . . no
    Cl1 C1 3.447(6) . . no
    Cl1 C6 3.426(5) . . no
    Cl1 C7 3.432(5) . . no
    Cl1 C27 3.179(6) . . no
    Cl1 C29 3.172(6) . . no
    Cl2 O3 3.363(7) . 1_545 no
    Cl3 C10 3.554(9) . 2_746 no
    Cl1 H20 2.8900 . . no
    Cl1 H8A 3.0800 . 3_757 no
    Cl1 H30A 3.0400 . 4_545 no
    Cl1 H7 3.0200 . 3_757 no
    Cl2 H10 2.8900 . 1_545 no
    Cl2 H14 3.0600 . . no
    Cl3 H10 3.0600 . 2_746 no
    P1 C7 3.247(5) . . no
    P1 C27 3.267(7) . . no
    P1 Cl1 3.4546(19) . . no
    P1 N1 3.123(4) . . no
    P1 C28 3.205(5) . . no
    O2 C13 3.412(9) . . no
    O2 C9 3.402(6) . . no
    O2 C14 3.304(8) . . no
    O2 C18 3.352(8) . 3_657 no
    O3 C22 3.327(8) . 1_565 no
    O3 Cl2 3.363(7) . 1_565 no
    O3 C5 3.386(7) . 3_757 no
    O1 H17 2.8200 . 3_657 no
    O1 H12 2.8600 . 4_555 no
    O2 H18 2.6700 . 3_657 no
    O2 H23 2.9100 . 1_565 no
    O2 H24 2.9200 . 2_656 no
    O3 H8B 2.8900 . . no
    O3 H22 2.5000 . 1_565 no
    O3 H5 2.7200 . 3_757 no
    N1 P1 3.123(4) . . no
    N1 Cl1 3.164(4) . . no
    N1 C1 3.184(6) . . no
    N1 C28 3.091(6) . . no
    N1 C29 3.009(7) . . no
    N1 H14 2.6900 . . no
    C5 O3 3.386(7) . 3_757 no
    C6 Cl1 3.426(5) . . no
    C7 C14 3.552(7) . . no
    C9 O2 3.402(6) . . no
    C9 C28 3.135(7) . . no
    C10 Cl3 3.554(9) . 2_756 no
    C13 O2 3.412(9) . . no
    C14 Re1 4.048(6) . . no
    C14 C28 3.237(8) . . no
    C14 C7 3.552(7) . . no
    C14 O2 3.304(8) . . no
    C16 C26 3.309(9) . . no
    C18 O2 3.352(8) . 3_657 no
    C20 C27 3.342(9) . . no
    C22 O3 3.327(8) . 1_545 no
    C26 C28 3.373(8) . . no
    C26 C16 3.309(9) . . no
    C27 P1 3.267(7) . . no
    C27 C15 3.541(8) . . no
    C27 C28 2.668(8) . . no
    C27 C20 3.342(9) . . no
    C27 Cl1 3.179(6) . . no
    C27 C29 2.680(8) . . no
    C28 C8 3.507(7) . . no
    C28 C14 3.237(8) . . no
    C28 P1 3.205(5) . . no
    C28 C26 3.373(8) . . no
    C28 C21 3.496(7) . . no
    C28 C9 3.135(7) . . no
    C28 C27 2.668(8) . . no
    C28 C29 2.673(8) . . no
    C28 N1 3.091(6) . . no
    C29 C8 3.150(8) . . no
    C29 Cl1 3.172(6) . . no
    C29 C28 2.673(8) . . no
    C29 C27 2.680(8) . . no
    C29 N1 3.009(7) . . no
    C1 H22 2.6200 . . no
    C2 H30B 2.9200 . 4_545 no
    C2 H22 3.0500 . . no
    C3 H30B 3.0700 . 4_545 no
    C5 H8B 3.0900 . 3_757 no
    C6 H22 3.0600 . . no
    C7 H14 3.0200 . . no
    C11 H3 3.0500 . 4_544 no
    C12 H2 3.0100 . 4_544 no
    C15 H2 2.6000 . . no
    C16 H2 2.9300 . . no
    C17 H13 3.0500 . 4_545 no
    C18 H13 2.7000 . 4_545 no
    C18 H26 2.8500 . 3_657 no
    C19 H13 3.0000 . 4_545 no
    C21 H16 2.6000 . . no
    C24 H18 2.8700 . 4_544 no
    C26 H16 2.7500 . . no
    C27 H20 2.9000 . . no
    C28 H26 2.9500 . . no
    C29 H22 3.0600 . 1_565 no
    C29 H8B 2.6200 . . no
    C29 H5 2.9700 . 3_757 no
    H2 C15 2.6000 . . no
    H2 C16 2.9300 . . no
    H2 C12 3.0100 . 4_545 no
    H3 C11 3.0500 . 4_545 no
    H5 O3 2.7200 . 3_757 no
    H5 C29 2.9700 . 3_757 no
    H5 H7 2.2600 . . no
    H7 H8A 1.9800 . . no
    H7 Cl1 3.0200 . 3_757 no
    H7 H5 2.2600 . . no
    H8A Cl1 3.0800 . 3_757 no
    H8A H7 1.9800 . . no
    H8B C29 2.6200 . . no
    H8B O3 2.8900 . . no
    H8B H10 2.3600 . . no
    H8B C5 3.0900 . 3_757 no
    H10 Cl3 3.0600 . 2_756 no
    H10 Cl2 2.8900 . 1_565 no
    H10 H8B 2.3600 . . no
    H12 O1 2.8600 . 4_554 no
    H13 C18 2.7000 . 4_544 no
    H13 C19 3.0000 . 4_544 no
    H13 C17 3.0500 . 4_544 no
    H14 N1 2.6900 . . no
    H14 C7 3.0200 . . no
    H14 Cl2 3.0600 . . no
    H16 C26 2.7500 . . no
    H16 C21 2.6000 . . no
    H17 O1 2.8200 . 3_657 no
    H18 O2 2.6700 . 3_657 no
    H18 C24 2.8700 . 4_545 no
    H18 H24 2.5200 . 4_545 no
    H20 Re1 3.4200 . . no
    H20 C27 2.9000 . . no
    H20 Cl1 2.8900 . . no
    H22 C1 2.6200 . . no
    H22 C2 3.0500 . . no
    H22 O3 2.5000 . 1_545 no
    H22 C29 3.0600 . 1_545 no
    H22 C6 3.0600 . . no
    H23 O2 2.9100 . 1_545 no
    H24 H18 2.5200 . 4_544 no
    H24 O2 2.9200 . 2_646 no
    H26 C18 2.8500 . 3_657 no
    H26 C28 2.9500 . . no
    H30A Cl1 3.0400 . 4_544 no
    H30B C2 2.9200 . 4_544 no
    H30B C3 3.0700 . 4_544 no
loop_
    _geom_angle_atom_site_label_1
    _geom_angle_atom_site_label_2
    _geom_angle_atom_site_label_3
    _geom_angle_site_symmetry_1
    _geom_angle_site_symmetry_2
    _geom_angle_site_symmetry_3
    _geom_angle
    _geom_angle_publ_flag
    Cl1 Re1 P1 . . . 88.32(4) no
    Cl1 Re1 N1 . . . 84.09(10) no
    Cl1 Re1 C27 . . . 90.79(18) no
    Cl1 Re1 C28 . . . 177.87(14) no
    Cl1 Re1 C29 . . . 90.18(18) no
    P1 Re1 N1 . . . 83.86(12) no
    P1 Re1 C27 . . . 95.63(19) no
    P1 Re1 C28 . . . 93.63(15) no
    P1 Re1 C29 . . . 176.34(16) no
    N1 Re1 C27 . . . 174.9(2) no
    N1 Re1 C28 . . . 96.98(18) no
    N1 Re1 C29 . . . 92.66(19) no
    C27 Re1 C28 . . . 88.2(2) no
    C27 Re1 C29 . . . 87.7(2) no
    C28 Re1 C29 . . . 87.9(2) no
    Re1 P1 C1 . . . 109.62(17) no
    Re1 P1 C15 . . . 117.52(18) no
    Re1 P1 C21 . . . 117.93(15) no
    C1 P1 C15 . . . 103.3(2) no
    C1 P1 C21 . . . 103.7(2) no
    C15 P1 C21 . . . 103.0(2) no
    Re1 N1 C7 . . . 128.5(3) no
    Re1 N1 C8 . . . 116.7(3) no
    C7 N1 C8 . . . 114.5(4) no
    P1 C1 C2 . . . 120.9(4) no
    P1 C1 C6 . . . 120.4(4) no
    C2 C1 C6 . . . 118.7(5) no
    C1 C2 C3 . . . 121.9(5) no
    C2 C3 C4 . . . 119.5(6) no
    C3 C4 C5 . . . 119.4(6) no
    C4 C5 C6 . . . 122.2(5) no
    C1 C6 C5 . . . 118.4(4) no
    C1 C6 C7 . . . 126.9(4) no
    C5 C6 C7 . . . 114.7(4) no
    N1 C7 C6 . . . 130.7(4) no
    N1 C8 C9 . . . 112.4(4) no
    C8 C9 C10 . . . 121.0(5) no
    C8 C9 C14 . . . 121.7(5) no
    C10 C9 C14 . . . 117.2(5) no
    C9 C10 C11 . . . 121.0(7) no
    C10 C11 C12 . . . 120.6(9) no
    C11 C12 C13 . . . 118.4(8) no
    C12 C13 C14 . . . 121.7(8) no
    C9 C14 C13 . . . 121.1(6) no
    P1 C15 C16 . . . 123.0(4) no
    P1 C15 C20 . . . 118.1(4) no
    C16 C15 C20 . . . 118.9(5) no
    C15 C16 C17 . . . 120.0(6) no
    C16 C17 C18 . . . 120.2(7) no
    C17 C18 C19 . . . 120.8(7) no
    C18 C19 C20 . . . 118.5(7) no
    C15 C20 C19 . . . 121.6(6) no
    P1 C21 C22 . . . 123.7(4) no
    P1 C21 C26 . . . 119.0(4) no
    C22 C21 C26 . . . 117.3(5) no
    C21 C22 C23 . . . 120.8(6) no
    C22 C23 C24 . . . 120.7(6) no
    C23 C24 C25 . . . 119.6(6) no
    C24 C25 C26 . . . 120.7(6) no
    C21 C26 C25 . . . 121.0(6) no
    Re1 C27 O1 . . . 179.6(4) no
    Re1 C28 O2 . . . 175.6(4) no
    Re1 C29 O3 . . . 178.1(6) no
    C1 C2 H2 . . . 119.00 no
    C3 C2 H2 . . . 119.00 no
    C2 C3 H3 . . . 120.00 no
    C4 C3 H3 . . . 120.00 no
    C3 C4 H4 . . . 120.00 no
    C5 C4 H4 . . . 120.00 no
    C4 C5 H5 . . . 119.00 no
    C6 C5 H5 . . . 119.00 no
    N1 C7 H7 . . . 115.00 no
    C6 C7 H7 . . . 115.00 no
    N1 C8 H8A . . . 109.00 no
    N1 C8 H8B . . . 109.00 no
    C9 C8 H8A . . . 109.00 no
    C9 C8 H8B . . . 109.00 no
    H8A C8 H8B . . . 108.00 no
    C9 C10 H10 . . . 119.00 no
    C11 C10 H10 . . . 120.00 no
    C10 C11 H11 . . . 120.00 no
    C12 C11 H11 . . . 120.00 no
    C11 C12 H12 . . . 121.00 no
    C13 C12 H12 . . . 121.00 no
    C12 C13 H13 . . . 119.00 no
    C14 C13 H13 . . . 119.00 no
    C9 C14 H14 . . . 119.00 no
    C13 C14 H14 . . . 119.00 no
    C15 C16 H16 . . . 120.00 no
    C17 C16 H16 . . . 120.00 no
    C16 C17 H17 . . . 120.00 no
    C18 C17 H17 . . . 120.00 no
    C17 C18 H18 . . . 120.00 no
    C19 C18 H18 . . . 120.00 no
    C18 C19 H19 . . . 121.00 no
    C20 C19 H19 . . . 121.00 no
    C15 C20 H20 . . . 119.00 no
    C19 C20 H20 . . . 119.00 no
    C21 C22 H22 . . . 120.00 no
    C23 C22 H22 . . . 120.00 no
    C22 C23 H23 . . . 120.00 no
    C24 C23 H23 . . . 120.00 no
    C23 C24 H24 . . . 120.00 no
    C25 C24 H24 . . . 120.00 no
    C24 C25 H25 . . . 120.00 no
    C26 C25 H25 . . . 120.00 no
    C21 C26 H26 . . . 120.00 no
    C25 C26 H26 . . . 120.00 no
    Cl2 C30 Cl3 . . . 110.3(6) no
    Cl2 C30 H30A . . . 110.00 no
    Cl2 C30 H30B . . . 110.00 no
    Cl3 C30 H30A . . . 110.00 no
    Cl3 C30 H30B . . . 110.00 no
    H30A C30 H30B . . . 108.00 no
loop_
    _geom_torsion_atom_site_label_1
    _geom_torsion_atom_site_label_2
    _geom_torsion_atom_site_label_3
    _geom_torsion_atom_site_label_4
    _geom_torsion_site_symmetry_1
    _geom_torsion_site_symmetry_2
    _geom_torsion_site_symmetry_3
    _geom_torsion_site_symmetry_4
    _geom_torsion
    _geom_torsion_publ_flag
    Cl1 Re1 P1 C1 . . . . -42.83(15) no
    N1 Re1 P1 C1 . . . . 41.41(18) no
    C27 Re1 P1 C1 . . . . -133.5(2) no
    C28 Re1 P1 C1 . . . . 138.1(2) no
    Cl1 Re1 P1 C15 . . . . 74.62(17) no
    N1 Re1 P1 C15 . . . . 158.86(19) no
    C27 Re1 P1 C15 . . . . -16.0(2) no
    C28 Re1 P1 C15 . . . . -104.5(2) no
    Cl1 Re1 P1 C21 . . . . -161.14(19) no
    N1 Re1 P1 C21 . . . . -76.9(2) no
    C27 Re1 P1 C21 . . . . 108.2(3) no
    C28 Re1 P1 C21 . . . . 19.7(2) no
    Cl1 Re1 N1 C7 . . . . 53.1(4) no
    P1 Re1 N1 C7 . . . . -35.9(4) no
    C28 Re1 N1 C7 . . . . -128.8(4) no
    C29 Re1 N1 C7 . . . . 143.0(4) no
    Cl1 Re1 N1 C8 . . . . -121.0(3) no
    P1 Re1 N1 C8 . . . . 150.1(3) no
    C28 Re1 N1 C8 . . . . 57.2(3) no
    C29 Re1 N1 C8 . . . . -31.0(3) no
    Re1 P1 C1 C2 . . . . 147.4(4) no
    C15 P1 C1 C2 . . . . 21.4(5) no
    C21 P1 C1 C2 . . . . -85.8(5) no
    Re1 P1 C1 C6 . . . . -34.3(4) no
    C15 P1 C1 C6 . . . . -160.4(4) no
    C21 P1 C1 C6 . . . . 92.5(4) no
    C1 P1 C15 C20 . . . . 80.7(5) no
    C21 P1 C15 C20 . . . . -171.5(4) no
    Re1 P1 C15 C20 . . . . -40.1(5) no
    Re1 P1 C21 C22 . . . . 118.7(4) no
    C1 P1 C21 C22 . . . . -2.7(5) no
    C15 P1 C21 C22 . . . . -110.1(5) no
    Re1 P1 C21 C26 . . . . -63.9(4) no
    C1 P1 C21 C26 . . . . 174.7(4) no
    C15 P1 C21 C26 . . . . 67.3(4) no
    C21 P1 C15 C16 . . . . 9.2(5) no
    Re1 P1 C15 C16 . . . . 140.6(4) no
    C1 P1 C15 C16 . . . . -98.6(5) no
    C7 N1 C8 C9 . . . . 114.7(5) no
    Re1 N1 C8 C9 . . . . -70.4(5) no
    C8 N1 C7 C6 . . . . -177.1(5) no
    Re1 N1 C7 C6 . . . . 8.8(8) no
    C2 C1 C6 C7 . . . . 176.7(5) no
    C2 C1 C6 C5 . . . . -0.7(7) no
    P1 C1 C2 C3 . . . . 179.5(5) no
    C6 C1 C2 C3 . . . . 1.2(8) no
    P1 C1 C6 C5 . . . . -179.0(4) no
    P1 C1 C6 C7 . . . . -1.6(7) no
    C1 C2 C3 C4 . . . . 0.3(10) no
    C2 C3 C4 C5 . . . . -2.4(10) no
    C3 C4 C5 C6 . . . . 2.9(9) no
    C4 C5 C6 C7 . . . . -179.1(5) no
    C4 C5 C6 C1 . . . . -1.3(8) no
    C5 C6 C7 N1 . . . . -161.0(5) no
    C1 C6 C7 N1 . . . . 21.6(8) no
    N1 C8 C9 C10 . . . . 139.8(6) no
    N1 C8 C9 C14 . . . . -42.4(7) no
    C14 C9 C10 C11 . . . . -0.6(10) no
    C8 C9 C10 C11 . . . . 177.3(7) no
    C10 C9 C14 C13 . . . . -0.8(9) no
    C8 C9 C14 C13 . . . . -178.6(6) no
    C9 C10 C11 C12 . . . . 2.2(14) no
    C10 C11 C12 C13 . . . . -2.2(15) no
    C11 C12 C13 C14 . . . . 0.9(14) no
    C12 C13 C14 C9 . . . . 0.7(12) no
    P1 C15 C16 C17 . . . . 179.0(5) no
    C16 C15 C20 C19 . . . . 1.0(9) no
    C20 C15 C16 C17 . . . . -0.3(9) no
    P1 C15 C20 C19 . . . . -178.3(5) no
    C15 C16 C17 C18 . . . . -0.1(11) no
    C16 C17 C18 C19 . . . . -0.3(12) no
    C17 C18 C19 C20 . . . . 1.0(12) no
    C18 C19 C20 C15 . . . . -1.4(11) no
    P1 C21 C22 C23 . . . . 175.2(5) no
    C26 C21 C22 C23 . . . . -2.2(8) no
    P1 C21 C26 C25 . . . . -175.3(5) no
    C22 C21 C26 C25 . . . . 2.2(8) no
    C21 C22 C23 C24 . . . . 1.0(10) no
    C22 C23 C24 C25 . . . . 0.3(10) no
    C23 C24 C25 C26 . . . . -0.4(10) no
    C24 C25 C26 C21 . . . . -0.9(9) no
loop_
    _geom_hbond_atom_site_label_D
    _geom_hbond_atom_site_label_H
    _geom_hbond_atom_site_label_A
    _geom_hbond_site_symmetry_A
    _geom_hbond_distance_DH
    _geom_hbond_distance_HA
    _geom_hbond_distance_DA
    _geom_hbond_angle_DHA
    _geom_hbond_publ_flag
    C22 H22 O3 1_545 0.9300 2.5000 3.327(8) 149.00 yes
