# Supplementary material for: Tricarbonyl­chlorido{N-[2-(diphenyl­phosphino)benzyl­idene]benzyl­amine-κ2 N,P}rhenium(I) dichloro­methane solvate
Source: Acta Crystallogr Sect E Struct Rep Online. 2008 Jan 9;64(Pt 2):m313. doi: 10.1107/S160053680706802X (PMC2960194; doi:10.1107/S160053680706802X)
Supplement: Supplementary file 2 [file e-64-0m313-Isup2.hkl]

# 
# h,k,l, Fc-squared, Fo-squared, sigma(Fo-squared) and status flag 
# 
data_I
_shelx_title '                          TEST STRUCTURE L:\AXRAY\G195\G195' 
_shelx_refln_list_code          4 
_shelx_F_calc_maximum      375.69 
_exptl_crystal_F_000      1504.00 
_reflns_d_resolution_high  0.8136 
 
loop_ 
 _symmetry_equiv_pos_as_xyz 
 'x, y, z' 
 '-x, y+1/2, -z+1/2' 
 '-x, -y, -z' 
 'x, -y-1/2, z-1/2' 
 
_cell_length_a    16.1971 
_cell_length_b     9.1981 
_cell_length_c    20.7977 
_cell_angle_alpha  90.000 
_cell_angle_beta  104.820 
_cell_angle_gamma  90.000 
 
_shelx_F_squared_multiplier     1.000 
 
loop_ 
 _refln_index_h 
 _refln_index_k 
 _refln_index_l 
 _refln_F_squared_calc 
 _refln_F_squared_meas 
 _refln_F_squared_sigma 
 _refln_observed_status 
   3   0   0    10476.50    13067.87    223.21 o 
   4   0   0     6294.82     7367.19    170.32 o 
   5   0   0     2393.55     2270.52    129.63 o 
   6   0   0     4355.21     5088.75    108.51 o 
   7   0   0     2807.56     3132.35    121.74 o 
   8   0   0    24171.96    22476.13    623.43 o 
   9   0   0    29290.13    28916.65    220.76 o 
  10   0   0     7750.17     7697.92    126.92 o 
  11   0   0    14243.76    13386.98    749.02 o 
  12   0   0       51.48       86.24     93.52 o 
  13   0   0     6588.17     6110.06     91.99 o 
  14   0   0       63.54      107.07     91.84 o 
  15   0   0     8424.50     8531.45    189.91 o 
  16   0   0       98.07      193.83     88.31 o 
  17   0   0     8854.28     9351.47   1015.95 o 
  18   0   0      306.35      322.39     71.30 o 
  19   0   0     3188.40     3579.29    424.22 o 
   1   1   0     8963.75    15959.84    270.29 o 
   2   1   0     4256.31     6451.08    274.87 o 
   3   1   0    74685.31    95713.45    608.39 o 
   4   1   0     4385.12     5037.34    109.38 o 
   5   1   0      426.29      466.41     68.71 o 
   6   1   0    12282.92    12764.10    269.97 o 
   7   1   0    19404.08    19834.99    452.19 o 
   8   1   0    10516.47     9855.59    135.69 o 
   9   1   0     4634.87     4501.21     71.51 o 
  10   1   0     5746.62     5322.75    118.73 o 
  11   1   0     2755.80     2757.52     77.01 o 
  12   1   0     9710.89     9347.26     96.80 o 
  13   1   0      617.84      739.29     62.08 o 
  14   1   0     5840.18     5755.24    271.71 o 
  15   1   0      788.76      948.52     55.14 o 
  16   1   0     2442.79     2720.85    147.82 o 
  17   1   0       43.51       72.34     44.58 o 
  18   1   0     1297.40     1414.98     62.31 o 
  19   1   0      150.10      228.51     48.85 o 
   0   2   0       28.44      322.11    138.12 o 
   1   2   0     4229.02     5510.75    128.20 o 
   2   2   0    18393.49    19704.86    285.34 o 
   3   2   0     4590.68     4393.15    131.16 o 
   4   2   0     3700.16     3335.09    111.53 o 
   5   2   0     3069.07     3295.20    107.98 o 
   6   2   0     1904.43     1898.72     78.31 o 
   7   2   0      354.90      540.84     69.72 o 
   8   2   0     2267.76     2538.90    118.67 o 
   9   2   0       79.68      140.95     55.83 o 
  10   2   0     1588.25     1681.92    107.86 o 
  11   2   0     2332.61     2369.98    121.46 o 
  12   2   0       29.08      126.31     53.76 o 
  13   2   0     1377.27     1396.91     65.60 o 
  14   2   0       31.83       51.49     53.49 o 
  15   2   0      165.92      221.48     57.25 o 
  16   2   0       11.37       53.96     50.90 o 
  17   2   0       35.35       40.30     49.61 o 
  18   2   0       31.94       85.39     54.21 o 
   1   3   0    21149.96    24050.22    170.19 o 
   2   3   0     9595.73    10892.43    157.72 o 
   3   3   0    16315.83    16729.57    734.08 o 
   4   3   0    12332.61    12933.02    227.57 o 
   5   3   0    19977.00    18748.96    469.08 o 
   6   3   0     7318.83     6943.81    198.43 o 
   7   3   0    15035.87    14795.39    658.29 o 
   8   3   0    11097.49    10447.77    364.23 o 
   9   3   0     9885.25     9381.01    341.18 o 
  10   3   0    15819.34    14981.38    512.51 o 
  11   3   0     1143.19     1254.68     64.70 o 
  12   3   0     5884.11     5673.38    214.45 o 
  13   3   0     2020.64     2084.13    100.00 o 
  14   3   0     4245.08     4257.32    220.26 o 
  15   3   0      502.00      539.25     56.17 o 
  16   3   0     4197.77     4000.71    214.53 o 
  17   3   0       69.27       61.40     49.48 o 
  18   3   0     2636.90     2764.25    113.79 o 
   0   4   0    52469.37    54034.39    298.40 o 
   1   4   0      246.99      268.49     80.78 o 
   2   4   0    53729.04    53630.81    322.88 o 
   3   4   0     2166.08     1825.57     86.69 o 
   4   4   0    20131.50    19495.51    245.44 o 
   5   4   0      882.81      767.54     89.71 o 
   6   4   0    25487.09    24132.82    562.04 o 
   7   4   0     5912.15     5482.89    223.86 o 
   8   4   0     7120.79     6535.94    275.84 o 
   9   4   0     8219.66     7511.95    247.16 o 
  10   4   0     3270.74     3135.05    145.33 o 
  11   4   0     7708.35     7559.39    298.39 o 
  12   4   0      238.08      229.19     54.00 o 
  13   4   0     5457.46     5124.32    163.60 o 
  14   4   0       39.34       38.77     47.60 o 
  15   4   0     5061.80     4855.30    160.31 o 
  16   4   0       82.12       71.70     50.77 o 
  17   4   0     3072.61     3036.62    109.12 o 
   1   5   0     5818.54     5486.84     94.53 o 
   2   5   0      617.98      629.30     74.37 o 
   3   5   0      820.62      831.68     81.60 o 
   4   5   0     2390.51     2329.53     94.54 o 
   5   5   0      227.76      239.49     83.86 o 
   6   5   0     2902.13     2690.75     94.77 o 
   7   5   0      920.27     1038.43     87.90 o 
   8   5   0     1481.24     1428.36     79.19 o 
   9   5   0     2774.97     2726.83    100.82 o 
  10   5   0     1925.47     1696.13     75.50 o 
  11   5   0      150.71      210.80     66.50 o 
  12   5   0     2053.93     1970.22     85.88 o 
  13   5   0       29.10       39.33     55.12 o 
  14   5   0      585.24      530.80     50.90 o 
  15   5   0        0.97       28.29     53.97 o 
  16   5   0      114.88       74.31     48.06 o 
  17   5   0       10.18       -8.90     52.31 o 
   0   6   0    11369.48    10701.94    401.37 o 
   1   6   0      338.92      431.45     76.01 o 
   2   6   0     3681.56     3420.01     85.11 o 
   3   6   0     1317.93     1209.86     74.40 o 
   4   6   0     1896.19     1975.94     84.93 o 
   5   6   0      230.75      361.06     81.09 o 
   6   6   0     1268.88     1237.95     84.03 o 
   7   6   0      265.82      301.94     83.70 o 
   8   6   0     3348.96     3158.54     94.99 o 
   9   6   0     1271.31     1360.78     85.34 o 
  10   6   0      863.67      961.24    122.29 o 
  11   6   0     1252.10     1216.43     82.42 o 
  12   6   0      161.22      209.47     75.48 o 
  13   6   0      685.56      731.22     76.23 o 
  14   6   0      227.58      254.69     87.27 o 
  15   6   0      398.35      332.48     62.18 o 
  16   6   0       48.66      -38.44     68.91 o 
   1   7   0     9981.84     9640.81    100.46 o 
   2   7   0     1312.74     1264.90     75.89 o 
   3   7   0     5430.85     5078.24    105.00 o 
   4   7   0     1586.39     1533.60     82.80 o 
   5   7   0     4068.06     3968.12     95.74 o 
   6   7   0     1746.53     1525.64     76.01 o 
   7   7   0     5250.63     4855.90     88.36 o 
   8   7   0     2063.65     2057.19    107.43 o 
   9   7   0     3066.72     2916.24     90.19 o 
  10   7   0     4859.71     4803.13    149.75 o 
  11   7   0     1286.13     1248.00     95.99 o 
  12   7   0     4505.03     4736.86    106.84 o 
  13   7   0       74.30      126.17     60.95 o 
  14   7   0     2363.29     2170.24    104.12 o 
  15   7   0      123.43      103.77    119.42 o 
   0   8   0     5337.62     5096.94    233.97 o 
   1   8   0        3.02       13.28     68.21 o 
   2   8   0     4452.89     4104.17    117.90 o 
   3   8   0       52.02       56.70     73.38 o 
   4   8   0     3157.86     3216.43    161.58 o 
   5   8   0      124.11      132.91     66.82 o 
   6   8   0     1590.32     1798.79     98.79 o 
   7   8   0      845.44      917.65     96.21 o 
   8   8   0     1114.69     1158.03     71.37 o 
   9   8   0     1540.95     1546.42    102.12 o 
  10   8   0       93.32      129.22     73.99 o 
  11   8   0      924.84      993.83    133.33 o 
  12   8   0        6.65       43.98     71.19 o 
  13   8   0      743.74      587.98     65.25 o 
   1   9   0      248.59      238.48     69.14 o 
   2   9   0       10.22       31.74     60.93 o 
   3   9   0        5.15       28.81     68.84 o 
   4   9   0       29.69       29.22     70.93 o 
   5   9   0       67.26       53.89     75.06 o 
   6   9   0      159.74      246.97     92.64 o 
   7   9   0        0.95      -44.98     89.87 o 
   8   9   0       28.66       19.15     89.46 o 
   9   9   0       13.63       41.71     72.97 o 
  10   9   0       27.47      -16.48     62.39 o 
  11   9   0        0.99        4.95     72.25 o 
   0  10   0      567.12      562.19     97.90 o 
   1  10   0       19.08       26.64     63.02 o 
   2  10   0      729.22      765.30     70.53 o 
   3  10   0      138.24      140.69     57.22 o 
   4  10   0      888.04     1011.14     94.33 o 
   5  10   0      147.48      209.13     88.50 o 
   6  10   0      677.09      687.12     76.43 o 
   7  10   0      111.58      153.57     88.74 o 
   8  10   0      469.78      385.26     75.60 o 
   1  11   0     1145.58     1161.35     64.68 o 
   2  11   0       96.81      121.66     56.25 o 
   3  11   0      622.49      582.21     65.81 o 
   4  11   0      159.58      187.27    124.37 o 
 -19   1   1     1890.75     1960.70    144.34 o 
 -18   1   1      519.22      561.74     47.83 o 
 -17   1   1     3563.91     3874.72    260.27 o 
 -16   1   1      554.90      542.93     46.36 o 
 -15   1   1     5493.25     5395.11    157.26 o 
 -14   1   1      296.09      291.90     60.78 o 
 -13   1   1     5116.37     4878.74     88.52 o 
 -12   1   1       15.37       27.92     58.14 o 
 -11   1   1     8803.12     8464.17    104.47 o 
 -10   1   1      710.39      809.40     61.61 o 
  -9   1   1    16008.54    15336.72    156.59 o 
  -8   1   1    11035.24    11167.74    228.17 o 
  -7   1   1     8619.84     8517.24     92.95 o 
  -6   1   1    13503.07    14372.11    170.38 o 
  -5   1   1     9796.03     9727.74    115.58 o 
  -4   1   1    19180.38    21037.66    195.02 o 
  -3   1   1    31269.32    39357.18    233.56 o 
  -2   1   1    47054.21    66631.67   1035.75 o 
  -1   1   1     6555.41    10961.44    222.72 o 
   1   1   1     5557.70     7963.82    415.90 o 
   2   1   1    60812.76    85371.24   2740.37 o 
   3   1   1     6705.11     8192.02    279.66 o 
   4   1   1     9455.82    11693.25    374.50 o 
   5   1   1     6857.16     7327.83    302.73 o 
   6   1   1    42396.12    43729.25   1364.85 o 
   7   1   1      436.80      380.36     69.64 o 
   8   1   1    24652.59    23046.93    589.41 o 
   9   1   1    17546.44    16963.24    201.97 o 
  10   1   1     4487.62     4397.74    166.36 o 
  11   1   1     7770.67     8038.78    422.74 o 
  12   1   1     1087.45     1208.65     63.55 o 
  13   1   1     3549.12     3736.14    167.44 o 
  14   1   1      674.15      737.99     48.78 o 
  15   1   1     4138.68     4038.88    255.63 o 
  16   1   1      400.77      464.46     57.12 o 
  17   1   1     3520.64     3873.05    204.40 o 
  18   1   1        2.60       29.00     45.10 o 
 -19   2   1      633.14      631.97     50.47 o 
 -18   2   1     2530.66     2672.78    157.77 o 
 -17   2   1       19.80       51.77     49.35 o 
 -16   2   1     4640.20     4761.19    295.23 o 
 -15   2   1      305.84      389.99     56.82 o 
 -14   2   1     7997.19     7994.33    406.94 o 
 -13   2   1       70.90       64.48     53.88 o 
 -12   2   1    25296.76    23828.98    328.45 o 
 -11   2   1      923.03      872.43     65.86 o 
 -10   2   1    34570.71    31888.06    283.54 o 
  -9   2   1     7999.95     7553.67    176.09 o 
  -8   2   1    30943.22    29755.24    196.58 o 
  -7   2   1    12400.70    12317.08    107.68 o 
  -6   2   1    18324.16    18798.21    268.90 o 
  -5   2   1    17364.11    18858.42    271.92 o 
  -4   2   1     8487.54     9872.31    482.09 o 
  -3   2   1    31972.60    40292.93    360.60 o 
  -2   2   1    36083.51    41994.68   1326.56 o 
  -1   2   1    73900.84    92472.09    864.96 o 
   0   2   1    31842.97    38243.15    334.09 o 
   1   2   1    30214.10    36744.88    308.93 o 
   2   2   1     4441.62     5245.08    292.49 o 
   3   2   1    29957.10    32512.48   1999.75 o 
   4   2   1     3857.64     3546.91    129.32 o 
   5   2   1    38968.54    42083.78   1540.03 o 
   6   2   1    15101.71    15240.18    581.86 o 
   7   2   1    35763.59    35174.96   1156.80 o 
   8   2   1    13504.39    13387.20    446.29 o 
   9   2   1    22164.58    21718.02    764.64 o 
  10   2   1    16824.73    15858.32    432.60 o 
  11   2   1     3049.58     3026.36    112.71 o 
  12   2   1    13174.13    12720.15    531.38 o 
  13   2   1     4234.33     4384.26    224.86 o 
  14   2   1     4633.20     4475.24    209.85 o 
  15   2   1     3990.46     4256.14    163.31 o 
  16   2   1     3992.92     4214.60    215.09 o 
  17   2   1      342.39      358.36     43.61 o 
  18   2   1     2655.79     3012.15    195.43 o 
 -18   3   1      282.06      306.75     50.19 o 
 -17   3   1     1414.93     1535.51     99.61 o 
 -16   3   1      458.55      450.08     52.50 o 
 -15   3   1     2334.52     2304.99    120.62 o 
 -14   3   1      653.01      633.23     53.79 o 
 -13   3   1     1880.16     1887.41     85.42 o 
 -12   3   1      113.80      230.89     61.42 o 
 -11   3   1     3042.10     3237.83    128.42 o 
 -10   3   1       79.88      140.39     59.00 o 
  -9   3   1     6383.27     6428.98    242.87 o 
  -8   3   1     2393.57     2403.23     90.94 o 
  -7   3   1     1956.08     1978.62     88.82 o 
  -6   3   1     2929.29     2905.98    100.06 o 
  -5   3   1      297.58      373.58    101.86 o 
  -4   3   1     4110.95     4498.59    114.12 o 
  -3   3   1     2353.91     2587.93    125.62 o 
  -2   3   1    17632.45    19693.42    192.25 o 
  -1   3   1      871.15      954.57     92.46 o 
   0   3   1    23214.07    25155.89    338.66 o 
   1   3   1     7088.61     7740.90    107.86 o 
   2   3   1     5692.44     5832.42    107.67 o 
   3   3   1     1437.57     1639.11    101.30 o 
   4   3   1     6845.47     6734.65    248.63 o 
   5   3   1        9.88       92.73     79.30 o 
   6   3   1    25434.17    24394.86    937.41 o 
   7   3   1       26.15      136.15     75.59 o 
   8   3   1     5175.85     4902.94    193.36 o 
   9   3   1     2472.55     2627.58    103.06 o 
  10   3   1      442.51      425.94     61.85 o 
  11   3   1     1260.31     1193.76     53.40 o 
  12   3   1      127.28      214.01     53.48 o 
  13   3   1     2008.36     2097.33     78.61 o 
  14   3   1       39.31       84.29     56.27 o 
  15   3   1     2457.65     2495.69     93.66 o 
  16   3   1        0.68       -8.03     50.75 o 
  17   3   1     1405.25     1513.04     69.45 o 
  18   3   1      186.92      224.96     49.27 o 
 -18   4   1      717.78      629.95     50.32 o 
 -17   4   1        6.52       -3.42     56.29 o 
 -16   4   1      760.83      728.61     56.17 o 
 -15   4   1        7.68       11.56     57.74 o 
 -14   4   1      464.00      470.68     55.20 o 
 -13   4   1       18.81       65.24     56.27 o 
 -12   4   1      386.43      418.37     57.59 o 
 -11   4   1      208.33      319.25     66.18 o 
 -10   4   1     2143.41     2160.88     92.11 o 
  -9   4   1     1870.50     1935.75     70.67 o 
  -8   4   1     1096.48     1031.52     69.32 o 
  -7   4   1     4123.49     3917.51     88.71 o 
  -6   4   1       18.64      137.28     86.57 o 
  -5   4   1     1254.04     1239.76    106.77 o 
  -4   4   1      221.75      407.43    109.41 o 
  -3   4   1       39.57      133.15     93.61 o 
  -2   4   1     2047.14     1946.95     97.40 o 
  -1   4   1    10694.63    11201.79    123.09 o 
   0   4   1      770.44      733.28     86.39 o 
   1   4   1     7620.17     6928.58     99.83 o 
   2   4   1      262.80      389.34     80.80 o 
   3   4   1      942.51      772.56     68.47 o 
   4   4   1     2684.41     2538.70    109.39 o 
   5   4   1     2755.73     2651.33     77.74 o 
   6   4   1      111.10      179.41     76.63 o 
   7   4   1     3983.42     3947.71    159.06 o 
   8   4   1     1780.38     1722.66     74.05 o 
   9   4   1     1230.77     1115.43     60.27 o 
  10   4   1     1075.60      960.38     64.83 o 
  11   4   1      362.48      465.54     57.68 o 
  12   4   1       15.94        4.11     50.55 o 
  13   4   1      142.26      196.65     57.47 o 
  14   4   1       47.21       82.57     50.04 o 
  15   4   1      433.00      425.42     56.22 o 
  16   4   1      666.98      745.64     48.99 o 
  17   4   1       56.78       33.49     56.35 o 
 -17   5   1     2298.17     2063.64    102.16 o 
 -16   5   1      131.29      108.18     51.02 o 
 -15   5   1     2845.09     2749.55    109.62 o 
 -14   5   1       60.76       74.51     53.68 o 
 -13   5   1     3739.67     3569.67    176.00 o 
 -12   5   1       11.58       23.40     58.60 o 
 -11   5   1     5407.68     5045.01    250.66 o 
 -10   5   1      883.65      915.50    100.99 o 
  -9   5   1     7607.90     7670.69    121.08 o 
  -8   5   1     5452.94     4796.48    319.67 o 
  -7   5   1     9750.42     8929.13    135.93 o 
  -6   5   1     6696.32     6649.11    121.16 o 
  -5   5   1     8252.83     7848.06    201.81 o 
  -4   5   1    16834.87    16342.46    682.79 o 
  -3   5   1     6561.61     6058.25    104.12 o 
  -2   5   1    28688.09    27529.52    154.13 o 
  -1   5   1     1931.89     1825.46     82.75 o 
   0   5   1    27358.05    26104.46    147.16 o 
   1   5   1       17.69       57.46     72.48 o 
   2   5   1    20841.68    19783.77    134.41 o 
   3   5   1      885.74      919.57     71.75 o 
   4   5   1    15998.22    14988.02    603.49 o 
   5   5   1       29.41       68.68     70.71 o 
   6   5   1    18307.59    16349.24    413.63 o 
   7   5   1     2518.99     2287.97     77.23 o 
   8   5   1    13076.41    12099.51    228.32 o 
   9   5   1     4953.28     4703.75    134.43 o 
  10   5   1     2621.96     2491.46     90.89 o 
  11   5   1     3942.24     3594.18    143.14 o 
  12   5   1     1223.91     1159.20     57.29 o 
  13   5   1     1821.67     1794.70     78.77 o 
  14   5   1      857.88      874.21     59.96 o 
  15   5   1     2424.57     2435.85    123.42 o 
  16   5   1      216.40      196.51     58.61 o 
  17   5   1     2575.88     2006.49     87.10 o 
 -16   6   1     1125.74     1115.91     66.04 o 
 -15   6   1        8.48       -1.22     60.73 o 
 -14   6   1     1807.27     1943.19    123.33 o 
 -13   6   1        2.66       82.52     61.98 o 
 -12   6   1     4509.26     4756.91    106.81 o 
 -11   6   1      200.66      258.39     78.26 o 
 -10   6   1     9565.69     9504.68    354.87 o 
  -9   6   1     1053.87     1074.40    136.98 o 
  -8   6   1     8515.20     8607.21    125.23 o 
  -7   6   1     1351.26     1277.58     74.38 o 
  -6   6   1     9537.36     9266.87    400.15 o 
  -5   6   1     2873.99     2701.61    180.00 o 
  -4   6   1     8949.69     8551.20    258.66 o 
  -3   6   1     8790.51     8524.81    153.93 o 
  -2   6   1     2056.58     2027.00     85.37 o 
  -1   6   1    15704.98    15222.95    224.13 o 
   0   6   1      196.53      236.32     73.69 o 
   1   6   1     9183.06     8898.17    109.60 o 
   2   6   1       18.91      137.85     70.75 o 
   3   6   1     5739.85     5603.44     93.93 o 
   4   6   1      497.62      500.09     71.12 o 
   5   6   1     6161.22     5899.07    295.73 o 
   6   6   1     1651.40     1431.10     77.12 o 
   7   6   1     7051.54     6818.79    375.12 o 
   8   6   1     6008.96     5811.08    436.48 o 
   9   6   1     5201.58     4909.36    128.63 o 
  10   6   1     4338.07     4383.82    172.61 o 
  11   6   1     2501.64     2525.70    101.56 o 
  12   6   1     2861.32     2960.22    100.54 o 
  13   6   1      927.52      857.55     72.12 o 
  14   6   1     1831.73     1591.88     63.49 o 
  15   6   1      424.71      422.21     62.06 o 
  16   6   1     1098.37      981.18     59.73 o 
 -15   7   1      126.96      141.81     69.74 o 
 -14   7   1      293.05      262.50     72.00 o 
 -13   7   1       56.74       41.57     71.93 o 
 -12   7   1      215.09      375.18     82.39 o 
 -11   7   1        6.44      -16.85     75.09 o 
 -10   7   1        1.00       56.39     68.63 o 
  -9   7   1       30.87       90.48     94.99 o 
  -8   7   1       53.88      148.66     96.34 o 
  -7   7   1       75.42       63.05     78.99 o 
  -6   7   1       27.09      108.69     79.45 o 
  -5   7   1       18.19       86.54     76.42 o 
  -4   7   1        6.21       51.31     64.11 o 
  -3   7   1        3.01       41.47     67.95 o 
  -2   7   1      351.15      361.08     72.25 o 
  -1   7   1      390.07      475.89     74.81 o 
   0   7   1     1456.37     1389.27     74.17 o 
   1   7   1      119.79      195.92     72.40 o 
   2   7   1     1006.00      902.08     72.81 o 
   3   7   1       14.19       61.36     74.89 o 
   4   7   1      631.69      641.65     64.90 o 
   5   7   1      148.50      283.33     99.90 o 
   6   7   1      121.42      130.71     80.14 o 
   7   7   1       35.75      157.81     97.79 o 
   8   7   1       30.25       40.22     95.99 o 
   9   7   1       16.33       25.72     95.77 o 
  10   7   1        0.88      130.17     92.56 o 
  11   7   1       64.25       55.75     74.02 o 
  12   7   1       18.28       -2.89     89.40 o 
  13   7   1      118.85       97.65     87.18 o 
  14   7   1      101.71      145.08     69.60 o 
 -13   8   1        1.20       -0.66     68.95 o 
 -12   8   1     1129.53     1108.53     76.69 o 
 -11   8   1       42.54       42.66     64.25 o 
 -10   8   1     1584.44     1642.64     70.97 o 
  -9   8   1      557.01      485.10     78.30 o 
  -8   8   1      779.24      771.25     77.53 o 
  -7   8   1     1177.25     1222.68    130.98 o 
  -6   8   1      333.19      401.43     93.33 o 
  -5   8   1     1394.99     1328.63     89.52 o 
  -4   8   1      663.71      703.89     77.05 o 
  -3   8   1     1884.27     1899.36     97.39 o 
  -2   8   1      135.28      157.17     65.68 o 
  -1   8   1     2581.76     2583.86     80.84 o 
   0   8   1       12.47       94.04     73.23 o 
   1   8   1     1833.15     1806.81     78.06 o 
   2   8   1       45.04       92.93     67.93 o 
   3   8   1     2001.02     1916.17     71.66 o 
   4   8   1      168.68      184.19     62.54 o 
   5   8   1     2088.89     2199.70    102.62 o 
   6   8   1       67.80      114.76     77.04 o 
   7   8   1     1746.45     1892.64     99.04 o 
   8   8   1      253.81      297.70     77.39 o 
   9   8   1     1184.77     1153.74     69.38 o 
  10   8   1      782.04      792.51     75.89 o 
  11   8   1      397.94      376.38     72.61 o 
  12   8   1      533.50      511.90     88.02 o 
  13   8   1      239.53      170.14     69.45 o 
 -11   9   1     1651.77     1473.49     72.57 o 
 -10   9   1      134.31       98.10     72.90 o 
  -9   9   1     1613.92     1699.79     80.10 o 
  -8   9   1      790.76      874.85     92.94 o 
  -7   9   1     1143.53     1284.23     94.77 o 
  -6   9   1     1322.68     1357.80     82.05 o 
  -5   9   1      453.62      450.61     92.77 o 
  -4   9   1     2129.53     1945.27     73.28 o 
  -3   9   1      685.29      777.70     65.11 o 
  -2   9   1     3827.96     3711.69    111.65 o 
  -1   9   1      415.84      480.82     66.43 o 
   0   9   1     5091.90     4977.38     89.29 o 
   1   9   1        3.65       21.39     67.93 o 
   2   9   1     3167.55     3285.66     80.93 o 
   3   9   1        0.25       -4.22     59.50 o 
   4   9   1     2095.82     2168.17     97.91 o 
   5   9   1       45.26       16.25     92.14 o 
   6   9   1     2728.45     2956.63    104.41 o 
   7   9   1      168.81      191.87     74.37 o 
   8   9   1     1618.13     1635.93    123.76 o 
   9   9   1      521.29      518.53     73.96 o 
  10   9   1      765.69      709.75     91.78 o 
  11   9   1      815.32      838.10     90.64 o 
  -9  10   1        4.65       28.51     89.52 o 
  -8  10   1      566.66      521.20     75.77 o 
  -7  10   1       78.59      110.39     87.52 o 
  -6  10   1      564.38      573.91     94.47 o 
  -5  10   1      298.26      314.14     74.50 o 
  -4  10   1      574.51      655.04     92.67 o 
  -3  10   1      609.23      608.24     56.04 o 
  -2  10   1       89.83      117.58     60.25 o 
  -1  10   1      428.98      460.49     57.62 o 
   0  10   1       92.47      110.95     60.86 o 
   1  10   1      293.48      315.60     66.46 o 
   2  10   1        5.76       15.38     63.44 o 
   3  10   1      589.63      555.47     58.00 o 
   4  10   1       60.00       61.05     84.15 o 
   5  10   1      499.46      546.38     92.09 o 
   6  10   1      160.87      212.15     71.66 o 
   7  10   1      361.74      330.48     73.38 o 
   8  10   1      413.53      337.43    117.94 o 
  -4  11   1       14.87       21.87     86.44 o 
  -3  11   1       22.72       34.36     62.96 o 
  -2  11   1       11.44       31.23     58.07 o 
  -1  11   1        1.19       -0.49     54.73 o 
   0  11   1        6.67       25.44     54.11 o 
   1  11   1        0.53        2.18     58.91 o 
   2  11   1        3.04        6.84     58.14 o 
   3  11   1       11.11       -6.06     58.15 o 
 -19   0   2     1886.25     2012.49    129.33 o 
 -18   0   2     1359.13     1343.40     96.21 o 
 -17   0   2     5282.59     4973.13    354.69 o 
 -16   0   2     2466.59     2351.18     99.10 o 
 -15   0   2     4033.32     3904.74    106.34 o 
 -14   0   2     4667.75     4291.09     94.33 o 
 -13   0   2     8841.08     7990.37    105.77 o 
 -12   0   2     2870.16     2725.66     90.74 o 
 -11   0   2    27015.17    26460.64    176.60 o 
 -10   0   2     1595.27     1520.59    109.25 o 
  -9   0   2    32518.53    32657.88    197.42 o 
  -8   0   2      980.20      939.22    108.11 o 
  -7   0   2    29307.34    28799.80    749.71 o 
  -6   0   2    12805.98    12298.05    160.13 o 
  -5   0   2     3247.02     3946.60    139.50 o 
  -4   0   2      543.09      783.43    105.89 o 
  -3   0   2    24924.75    33340.00    309.15 o 
   1   0   2    24069.14    35876.38   2585.82 o 
   2   0   2   105914.92   131942.92    683.66 o 
   3   0   2     4708.93     5789.98    431.30 o 
   4   0   2    39461.24    44314.58   3512.69 o 
   5   0   2     1570.58     1760.20    117.07 o 
   6   0   2    67236.86    67878.33   1530.02 o 
   7   0   2     3007.27     2661.04     88.86 o 
   8   0   2    19508.41    18571.26    623.17 o 
   9   0   2     4683.65     4496.34    115.47 o 
  10   0   2     9333.61     8564.12    532.78 o 
  11   0   2     6345.71     6506.42    362.53 o 
  12   0   2     4193.44     4709.76    433.79 o 
  13   0   2      505.54      510.20     59.29 o 
  14   0   2     5626.18     6075.04    535.04 o 
  15   0   2     5401.92     6403.30    614.70 o 
  16   0   2     1310.81     1488.55    156.00 o 
  17   0   2     6787.42     7468.43    693.02 o 
  18   0   2        8.26       39.37     67.86 o 
 -19   1   2      644.21      671.14     47.10 o 
 -18   1   2      972.60     1077.98     65.97 o 
 -17   1   2      133.26      184.95     51.17 o 
 -16   1   2     1634.25     1624.63     57.10 o 
 -15   1   2      606.06      608.01     59.78 o 
 -14   1   2     8244.71     8200.15    216.65 o 
 -13   1   2       30.11       84.33     60.57 o 
 -12   1   2     9670.70     9201.33     82.37 o 
 -11   1   2       67.00       63.62     63.40 o 
 -10   1   2    17544.81    16430.75    446.00 o 
  -9   1   2     5622.33     5679.72     89.35 o 
  -8   1   2     5711.25     5628.03     90.88 o 
  -7   1   2      109.99      194.53     68.52 o 
  -6   1   2    12586.44    12990.68    165.52 o 
  -5   1   2       77.08      134.96     79.29 o 
  -4   1   2     9996.42    11905.08    127.29 o 
  -3   1   2     5239.50     7306.93    128.51 o 
  -2   1   2    23342.28    30342.13    371.15 o 
  -1   1   2     8899.75    11737.40    487.71 o 
   0   1   2     8710.22    13435.10    569.69 o 
   1   1   2    13223.64    17647.30    718.01 o 
   2   1   2     2021.32     2752.74    145.44 o 
   3   1   2    23182.34    27814.88   1222.58 o 
   4   1   2       12.05      109.36     59.92 o 
   5   1   2    26458.02    29330.93    888.11 o 
   6   1   2      194.67      374.58     64.28 o 
   7   1   2    16561.99    16474.65    500.85 o 
   8   1   2     6292.68     6257.13    235.59 o 
   9   1   2    12610.69    12538.52    518.53 o 
  10   1   2     5297.00     5157.02    215.07 o 
  11   1   2     3889.47     3892.13    173.90 o 
  12   1   2     4781.73     4656.27    213.75 o 
  13   1   2     5178.16     5415.06    246.78 o 
  14   1   2     3390.88     3495.12    153.52 o 
  15   1   2     1208.71     1300.35     89.55 o 
  16   1   2     1181.09     1330.33     69.16 o 
  17   1   2      540.67      610.76     54.02 o 
  18   1   2      993.25     1236.53     92.59 o 
 -19   2   2      152.74      171.23     48.98 o 
 -18   2   2       44.77       29.69     54.58 o 
 -17   2   2       32.14       43.44     49.79 o 
 -16   2   2        1.00       30.72     51.81 o 
 -15   2   2      148.71      153.24     56.94 o 
 -14   2   2      175.73      208.55     55.31 o 
 -13   2   2     1115.14     1017.71     70.73 o 
 -12   2   2       44.62      257.81     74.33 o 
 -11   2   2     1233.11     1121.36     61.27 o 
 -10   2   2      311.96      527.59     77.15 o 
  -9   2   2     1512.87     1383.42     69.55 o 
  -8   2   2     4303.41     4314.66     92.46 o 
  -7   2   2      399.47      459.33     75.59 o 
  -6   2   2      779.69      982.81     78.49 o 
  -5   2   2     2280.91     2148.09     92.21 o 
  -4   2   2      707.86      647.00     79.64 o 
  -3   2   2       19.39      139.73     94.90 o 
  -2   2   2    10657.81    10478.88    172.34 o 
  -1   2   2     7618.09     8760.00    243.17 o 
   0   2   2     4522.09     5626.13    105.55 o 
   1   2   2     2609.69     2866.27     87.42 o 
   2   2   2       16.81      108.36     79.68 o 
   3   2   2      249.60      266.84     65.05 o 
   4   2   2    25333.22    26817.87   1414.76 o 
   5   2   2        5.02      159.20     63.77 o 
   6   2   2     1324.26     1435.69     64.95 o 
   7   2   2      731.20      842.06     69.65 o 
   8   2   2     3057.53     2904.36     89.37 o 
   9   2   2       99.83      131.63     59.66 o 
  10   2   2      337.19      339.70     56.88 o 
  11   2   2      101.53      105.57     60.80 o 
  12   2   2      762.92      813.67     57.24 o 
  13   2   2      369.28      378.71     51.82 o 
  14   2   2      265.23      251.28     58.11 o 
  15   2   2        8.46       25.58     57.18 o 
  16   2   2        5.19       29.60     43.81 o 
  17   2   2       78.76      133.49     45.26 o 
  18   2   2        5.74       30.30     48.16 o 
 -18   3   2     1438.73     1401.56    102.99 o 
 -17   3   2      553.89      608.68     48.06 o 
 -16   3   2     2969.95     3183.75    139.27 o 
 -15   3   2      542.48      533.42     49.37 o 
 -14   3   2     4297.99     4328.19    197.30 o 
 -13   3   2      314.28      348.06     55.24 o 
 -12   3   2    17445.74    17605.67    884.78 o 
 -11   3   2      321.74      349.49     58.57 o 
 -10   3   2    22552.68    21671.74   1107.39 o 
  -9   3   2     2386.32     2515.88    128.08 o 
  -8   3   2    18750.79    18125.04    889.92 o 
  -7   3   2     3253.26     3221.39    160.31 o 
  -6   3   2     7001.36     6792.05    255.97 o 
  -5   3   2     2774.39     3066.93     90.08 o 
  -4   3   2    48542.18    49181.57    628.90 o 
  -3   3   2    20235.52    20560.59    538.60 o 
  -2   3   2    35293.71    38234.20   1340.53 o 
  -1   3   2    38211.34    40432.64    405.85 o 
   0   3   2    11903.10    13083.11    124.03 o 
   1   3   2    39024.94    42068.00    236.22 o 
   2   3   2      494.17      487.81     65.07 o 
   3   3   2     7549.11     7569.10    101.17 o 
   4   3   2     3880.56     4002.75    163.86 o 
   5   3   2    21874.30    22329.83   1478.11 o 
   6   3   2      140.77      320.21     58.00 o 
   7   3   2    41366.79    39594.16   1474.48 o 
   8   3   2     3632.86     3251.07    114.41 o 
   9   3   2    14811.91    14337.84    505.62 o 
  10   3   2     4896.87     4632.19    140.79 o 
  11   3   2     8461.33     8331.40    340.00 o 
  12   3   2     2514.15     2438.36     55.55 o 
  13   3   2     3441.20     3498.88    134.62 o 
  14   3   2     2782.71     2648.88    118.83 o 
  15   3   2     3648.07     3570.16    200.85 o 
  16   3   2     2847.18     2924.59    109.94 o 
  17   3   2      573.47      564.92     41.87 o 
  18   3   2     2168.85     2303.18    175.84 o 
 -18   4   2     1547.08     1395.45     73.86 o 
 -17   4   2     1863.30     1891.39     87.66 o 
 -16   4   2     1791.10     1787.95    106.88 o 
 -15   4   2     4122.24     3935.51    156.94 o 
 -14   4   2     2864.55     2875.63    143.37 o 
 -13   4   2     7241.67     7153.28    302.73 o 
 -12   4   2      793.22      747.06     59.67 o 
 -11   4   2    10970.32    10286.41    310.90 o 
 -10   4   2       77.52       88.57     67.45 o 
  -9   4   2     8946.20     8496.36    392.31 o 
  -8   4   2     2025.95     1852.82    116.92 o 
  -7   4   2     6808.89     6899.01    303.24 o 
  -6   4   2     3644.77     3873.42    113.48 o 
  -5   4   2    11985.44    11129.01    129.07 o 
  -4   4   2    21449.88    21581.57    306.54 o 
  -3   4   2    13823.37    13537.41    399.23 o 
  -2   4   2    34865.84    36313.45   1463.79 o 
  -1   4   2    23358.92    22375.49    146.47 o 
   0   4   2    36198.11    35576.66    458.52 o 
   1   4   2     1577.10     1702.17     82.53 o 
   2   4   2    15581.77    14944.32    127.96 o 
   3   4   2     5730.54     5788.42    231.14 o 
   4   4   2    32031.63    31784.28   1396.63 o 
   5   4   2     1064.86     1266.93     68.63 o 
   6   4   2    19506.91    18660.74    354.84 o 
   7   4   2      333.73      334.48     60.68 o 
   8   4   2    17059.86    15592.82    557.49 o 
   9   4   2     2886.50     2601.10     96.18 o 
  10   4   2     5204.39     4795.83    166.85 o 
  11   4   2     2376.50     2186.32     98.03 o 
  12   4   2     4422.87     4402.66    211.49 o 
  13   4   2     2095.79     2192.49    101.32 o 
  14   4   2     2617.43     2399.41     99.23 o 
  15   4   2     3051.90     3052.31    134.12 o 
  16   4   2      132.44      124.89     48.70 o 
  17   4   2     3398.88     3052.47    204.71 o 
 -17   5   2       53.82       62.78     58.10 o 
 -16   5   2       87.10       85.82     59.90 o 
 -15   5   2       28.22       34.14     53.80 o 
 -14   5   2       19.15       47.27     49.13 o 
 -13   5   2       93.31      119.88     67.67 o 
 -12   5   2      928.78      889.06     65.41 o 
 -11   5   2        2.44       89.63     75.28 o 
 -10   5   2     3567.61     3532.83     90.10 o 
  -9   5   2        7.39       53.12     78.39 o 
  -8   5   2     5250.58     5048.08    390.85 o 
  -7   5   2        5.50      154.49    107.95 o 
  -6   5   2      891.82      875.26    103.02 o 
  -5   5   2        8.20      145.63     83.05 o 
  -4   5   2     3957.88     4266.48    119.42 o 
  -3   5   2      531.50      516.75     72.11 o 
  -2   5   2     2438.86     2518.88     88.07 o 
  -1   5   2      310.81      456.98     69.18 o 
   0   5   2     1302.47     1283.94     79.37 o 
   1   5   2      166.24      165.99     67.63 o 
   2   5   2       22.45      134.87     67.69 o 
   3   5   2      714.06      578.47     67.12 o 
   4   5   2      499.50      452.03     66.12 o 
   5   5   2     3896.56     3691.59    150.29 o 
   6   5   2      592.73      599.65     76.40 o 
   7   5   2     3269.81     3111.62     81.39 o 
   8   5   2      591.79      605.57     66.00 o 
   9   5   2      361.85      454.68     67.15 o 
  10   5   2      722.49      713.31     59.69 o 
  11   5   2      912.96      878.11     52.22 o 
  12   5   2      711.80      615.24     50.63 o 
  13   5   2      745.58      733.97     55.83 o 
  14   5   2      504.35      528.08     58.45 o 
  15   5   2      308.44      340.51     52.97 o 
  16   5   2      198.63      255.89     56.08 o 
 -16   6   2        0.89      -12.37     68.51 o 
 -15   6   2      328.09      381.08     85.59 o 
 -14   6   2       12.62       60.64     61.60 o 
 -13   6   2     1055.14     1074.01    143.58 o 
 -12   6   2        1.43      201.64     94.31 o 
 -11   6   2     2055.19     2040.69     84.06 o 
 -10   6   2      398.96      435.29     83.83 o 
  -9   6   2     2631.00     2686.50    105.42 o 
  -8   6   2      434.61      634.84     81.52 o 
  -7   6   2     1393.05     1320.57     74.25 o 
  -6   6   2      622.20      682.69     83.97 o 
  -5   6   2     2316.69     2222.69     99.43 o 
  -4   6   2      204.51      389.30    104.32 o 
  -3   6   2     4611.10     4506.63    188.24 o 
  -2   6   2     4233.25     4192.42     93.33 o 
  -1   6   2      893.22      979.27     79.11 o 
   0   6   2     3527.98     3289.04     83.56 o 
   1   6   2      498.06      508.13     70.85 o 
   2   6   2     4000.54     3755.86     83.82 o 
   3   6   2      339.68      342.13     63.72 o 
   4   6   2     2361.55     2171.69     75.82 o 
   5   6   2       56.67      164.56     65.96 o 
   6   6   2     4449.92     4525.65    129.60 o 
   7   6   2      450.99      545.68     80.04 o 
   8   6   2     2950.97     2793.48    538.28 o 
   9   6   2      282.72      329.06     77.06 o 
  10   6   2      650.71      776.88     82.22 o 
  11   6   2       63.84      105.44     66.12 o 
  12   6   2      668.87      631.46     65.42 o 
  13   6   2       12.11       11.93     60.83 o 
  14   6   2      852.25      812.81     58.53 o 
  15   6   2      340.28      356.82     55.12 o 
 -15   7   2      127.90      157.88     83.59 o 
 -14   7   2     2007.59     1810.41     71.97 o 
 -13   7   2      245.31      240.74     72.99 o 
 -12   7   2     5025.52     4912.85    157.66 o 
 -11   7   2       14.96       40.88     91.45 o 
 -10   7   2     5839.61     5575.63     88.87 o 
  -9   7   2      801.77      828.16     96.42 o 
  -8   7   2     4451.79     4061.94     83.82 o 
  -7   7   2     1031.36     1061.15     85.52 o 
  -6   7   2     6811.14     6609.89    333.49 o 
  -5   7   2     1242.36     1280.08     83.27 o 
  -4   7   2     7270.85     7091.64    109.90 o 
  -3   7   2     3553.78     3430.90    110.84 o 
  -2   7   2     6250.74     5856.14    170.51 o 
  -1   7   2     7627.22     7424.52     89.92 o 
   0   7   2     1173.43     1059.85     71.58 o 
   1   7   2     6701.37     6437.80     92.68 o 
   2   7   2      292.34      326.97     66.60 o 
   3   7   2     6221.30     6152.34    199.44 o 
   4   7   2       77.26       67.71     66.93 o 
   5   7   2    10492.22    10438.30    418.84 o 
   6   7   2       43.75       95.58     97.21 o 
   7   7   2     5046.61     4978.25    267.26 o 
   8   7   2      946.60      995.65     97.94 o 
   9   7   2     4070.85     4225.89    107.78 o 
  10   7   2     1169.12     1102.81     78.72 o 
  11   7   2     2939.33     2978.91    175.48 o 
  12   7   2     1181.53      988.57     75.95 o 
  13   7   2     1932.71     1867.51    130.54 o 
  14   7   2     1453.71     1499.65     91.11 o 
 -13   8   2      720.96      680.23    113.60 o 
 -12   8   2      470.42      458.01     90.31 o 
 -11   8   2     1042.83     1097.28     94.25 o 
 -10   8   2       64.57       67.40     66.84 o 
  -9   8   2     1873.55     2013.19     97.18 o 
  -8   8   2       82.40       68.89     72.84 o 
  -7   8   2      907.71      949.93    110.38 o 
  -6   8   2      573.66      646.78     86.48 o 
  -5   8   2     1341.76     1378.91    127.50 o 
  -4   8   2     2066.35     1860.57     70.86 o 
  -3   8   2     2549.58     2803.52    116.00 o 
  -2   8   2     5795.12     5945.39    255.33 o 
  -1   8   2     1697.48     1592.75     76.47 o 
   0   8   2     6749.32     6354.40     90.04 o 
   1   8   2      577.12      628.62     68.68 o 
   2   8   2     5259.89     5189.96     85.50 o 
   3   8   2       67.60       56.88     54.28 o 
   4   8   2     1367.23     1261.42     70.96 o 
   5   8   2       33.69       78.78     65.89 o 
   6   8   2     2219.60     2189.77    102.37 o 
   7   8   2       51.82       90.97     76.16 o 
   8   8   2     2217.60     2268.93    100.21 o 
   9   8   2      213.98      172.78     73.12 o 
  10   8   2      681.71      833.47     89.89 o 
  11   8   2      347.07      385.80     87.84 o 
  12   8   2      495.91      551.85     86.82 o 
  13   8   2      436.38      597.62    123.94 o 
 -11   9   2        7.60       12.26     88.80 o 
 -10   9   2        8.03      -36.84     70.98 o 
  -9   9   2       76.10       89.82     99.17 o 
  -8   9   2       11.74       45.19     88.45 o 
  -7   9   2       18.17       50.91     88.61 o 
  -6   9   2      161.11      221.59     89.51 o 
  -5   9   2        2.66       26.25     89.32 o 
  -4   9   2        6.39       -4.52     75.67 o 
  -3   9   2       56.40      112.85     67.52 o 
  -2   9   2        0.16       40.21     62.29 o 
  -1   9   2      378.67      417.31     63.59 o 
   0   9   2        4.13       55.85     66.53 o 
   1   9   2      473.40      501.14     68.08 o 
   2   9   2        5.87       30.49     61.37 o 
   3   9   2        6.03       16.00     51.85 o 
   4   9   2       23.20       61.16     58.36 o 
   5   9   2       75.20       98.77     74.92 o 
   6   9   2       59.67       43.51     76.36 o 
   7   9   2        0.01       31.94     62.74 o 
   8   9   2       37.48      101.18     89.47 o 
   9   9   2       43.64        3.49     72.33 o 
  10   9   2       55.71       57.66     70.55 o 
  11   9   2        3.77      -41.20     88.48 o 
  -9  10   2      385.39      347.04     73.18 o 
  -8  10   2      198.83      292.05     81.70 o 
  -7  10   2      273.87      241.09     88.81 o 
  -6  10   2      114.82       57.59     63.92 o 
  -5  10   2      776.53      849.32     90.30 o 
  -4  10   2      201.10      212.59     91.38 o 
  -3  10   2      877.15      950.99     70.15 o 
  -2  10   2      747.89      775.18     63.89 o 
  -1  10   2      362.66      423.17     57.27 o 
   0  10   2     1111.82     1297.88     61.72 o 
   1  10   2       61.05       51.59     60.42 o 
   2  10   2      947.88      998.94     70.98 o 
   3  10   2       28.44       19.52     62.17 o 
   4  10   2      896.85      895.15     74.12 o 
   5  10   2        5.48      -25.72     88.89 o 
   6  10   2      705.65      693.10     91.49 o 
   7  10   2       30.47      -25.02     88.30 o 
   8  10   2      660.06      565.99     91.90 o 
  -4  11   2      673.99      725.39     90.77 o 
  -3  11   2      329.18      301.53     67.25 o 
  -2  11   2      533.42      550.00     62.32 o 
  -1  11   2      731.51      719.75     60.69 o 
   0  11   2      163.24      185.16     56.74 o 
   1  11   2      674.31      715.43     59.00 o 
   2  11   2       42.07       50.89     51.75 o 
   3  11   2      582.11      691.17     56.72 o 
 -19   1   3     1375.73     1378.31     59.34 o 
 -18   1   3     1188.38     1185.28     59.34 o 
 -17   1   3     1347.06     1267.20     55.06 o 
 -16   1   3     2757.67     2743.01     65.90 o 
 -15   1   3     1608.44     1501.26     62.77 o 
 -14   1   3     3211.56     3103.06     70.68 o 
 -13   1   3     5480.57     5457.69     82.20 o 
 -12   1   3     3420.56     3258.62     72.78 o 
 -11   1   3    12552.08    11763.82    305.29 o 
 -10   1   3      698.43      777.11     66.82 o 
  -9   1   3    14966.30    14788.21    102.46 o 
  -8   1   3     1289.46     1331.75     64.08 o 
  -7   1   3    10043.66    10130.72    142.16 o 
  -6   1   3     2433.64     2778.82     78.95 o 
  -5   1   3    14134.90    15373.54    196.70 o 
  -4   1   3    10905.60    13507.72    117.73 o 
  -3   1   3     8957.19    10420.53    118.33 o 
  -2   1   3     5506.84     7527.34    279.63 o 
  -1   1   3    13695.09    16632.99    682.65 o 
   0   1   3    33802.91    42609.09   1859.40 o 
   1   1   3    10661.72    13449.80    796.49 o 
   2   1   3    82850.08    96237.16   4848.81 o 
   3   1   3      328.59      586.11     45.96 o 
   4   1   3    34471.29    38952.43   1904.88 o 
   5   1   3    13858.80    16250.71    530.03 o 
   6   1   3    21174.68    21733.65    776.91 o 
   7   1   3     4659.08     4580.07    143.75 o 
   8   1   3    19069.17    19445.16    624.04 o 
   9   1   3        7.26       33.85     61.88 o 
  10   1   3     8497.54     8352.41    361.42 o 
  11   1   3      802.45      814.62     46.90 o 
  12   1   3     5312.09     5644.38    266.09 o 
  13   1   3     2650.13     2855.86    163.35 o 
  14   1   3     2692.78     2909.23    143.16 o 
  15   1   3     2135.07     2325.65    123.40 o 
  16   1   3      623.89      671.76     42.53 o 
  17   1   3     2260.23     2498.86    153.53 o 
  18   1   3      131.54      162.43     44.68 o 
 -19   2   3     1598.73     1687.98    118.77 o 
 -18   2   3      870.29      969.87     58.14 o 
 -17   2   3      929.93      980.60     48.82 o 
 -16   2   3     1836.50     1791.44     53.81 o 
 -15   2   3     1881.51     1730.66     57.88 o 
 -14   2   3     6952.91     6858.05    167.83 o 
 -13   2   3     3829.36     3664.94     66.87 o 
 -12   2   3    23950.48    23172.49    223.80 o 
 -11   2   3      502.95      490.33     58.46 o 
 -10   2   3    36299.62    33417.54    230.46 o 
  -9   2   3     1224.51     1276.05     67.82 o 
  -8   2   3    27550.75    25699.17    429.19 o 
  -7   2   3      138.89      250.18     69.77 o 
  -6   2   3    51905.61    54426.54    458.93 o 
  -5   2   3    18283.39    18830.28    312.50 o 
  -4   2   3    86315.07    99194.31    324.49 o 
  -3   2   3    72641.66    81749.27   3091.95 o 
  -2   2   3    57804.54    68909.69   1878.05 o 
  -1   2   3    54920.67    67568.84   2934.29 o 
   0   2   3      545.70      666.20     64.46 o 
   1   2   3     1093.78     1212.25     56.40 o 
   2   2   3    10952.39    12027.67    574.81 o 
   3   2   3     3789.40     3984.25    236.23 o 
   4   2   3    10542.36    10571.90    525.09 o 
   5   2   3    63367.96    64320.80   3175.74 o 
   6   2   3       12.40       73.71     58.78 o 
   7   2   3    53117.74    52246.71   1777.84 o 
   8   2   3     2077.80     1864.89     57.31 o 
   9   2   3    25879.07    24632.57    748.18 o 
  10   2   3     4817.09     4387.73    150.60 o 
  11   2   3    19097.54    18827.59    640.31 o 
  12   2   3     1638.02     1497.57     57.27 o 
  13   2   3    11764.02    12069.05    427.13 o 
  14   2   3     2252.38     2274.98    133.05 o 
  15   2   3     5496.64     6138.83    330.38 o 
  16   2   3     3497.88     3982.08    220.67 o 
  17   2   3     1317.37     1536.28    104.34 o 
  18   2   3     1560.61     1611.96     92.63 o 
 -19   3   3      185.01      182.34    124.46 o 
 -18   3   3      696.86      771.64     56.56 o 
 -17   3   3      533.65      645.99     58.31 o 
 -16   3   3     2197.05     2389.76    149.07 o 
 -15   3   3      694.93      854.58     69.50 o 
 -14   3   3     1455.99     1437.95     84.67 o 
 -13   3   3     1587.97     1624.03     74.70 o 
 -12   3   3      552.07      628.76     59.08 o 
 -11   3   3     1814.23     1663.88     67.17 o 
 -10   3   3     1077.15     1124.28     66.95 o 
  -9   3   3     2227.79     2213.31     75.31 o 
  -8   3   3       37.65      115.93     64.99 o 
  -7   3   3     4669.58     4505.13    151.89 o 
  -6   3   3      116.48      180.21     74.99 o 
  -5   3   3     8153.37     8150.86    165.31 o 
  -4   3   3    12834.49    13342.20    155.83 o 
  -3   3   3    12009.57    12185.60    326.76 o 
  -2   3   3    22597.57    24288.89    774.04 o 
  -1   3   3     5803.33     6614.87    180.18 o 
   0   3   3     5640.09     6472.06    214.45 o 
   1   3   3      889.40     1097.08     75.74 o 
   2   3   3     6139.99     6279.44    207.45 o 
   3   3   3     3606.90     3642.09     97.57 o 
   4   3   3     8214.22     8164.10    343.22 o 
   5   3   3    10973.79    11536.37    418.35 o 
   6   3   3    12378.05    11473.65    428.15 o 
   7   3   3      407.88      418.59     66.37 o 
   8   3   3     8287.43     7653.13    186.41 o 
   9   3   3     1324.02     1248.03     60.41 o 
  10   3   3     1255.95     1283.64     56.39 o 
  11   3   3      524.73      634.67     61.68 o 
  12   3   3     1349.49     1267.06     59.50 o 
  13   3   3      451.86      436.14     50.88 o 
  14   3   3     1296.64     1363.50     67.90 o 
  15   3   3      892.48      908.22     46.60 o 
  16   3   3      169.14      208.22     46.31 o 
  17   3   3     1473.60     1514.52    132.45 o 
 -18   4   3      326.29      326.63     50.33 o 
 -17   4   3       26.52       37.52     49.57 o 
 -16   4   3      619.30      685.47     54.85 o 
 -15   4   3      483.51      473.53     56.77 o 
 -14   4   3      850.32      941.72     60.58 o 
 -13   4   3       15.69       71.54     61.08 o 
 -12   4   3     1378.92     1415.25     68.80 o 
 -11   4   3       62.22       84.81     60.52 o 
 -10   4   3      278.95      288.14     59.63 o 
  -9   4   3        4.12       80.31     71.08 o 
  -8   4   3     2642.31     2516.11     90.00 o 
  -7   4   3      100.28      248.26    100.56 o 
  -6   4   3     7425.60     7006.33    438.57 o 
  -5   4   3      144.07      221.59     86.44 o 
  -4   4   3     5518.39     4933.06    113.51 o 
  -3   4   3     8628.88     8919.72    228.52 o 
  -2   4   3     1040.44     1303.30     80.95 o 
  -1   4   3     4802.51     5357.32    229.88 o 
   0   4   3      745.96      952.93     76.99 o 
   1   4   3      416.78      513.43     73.54 o 
   2   4   3     7148.41     6505.72    225.53 o 
   3   4   3      607.11      572.16     67.82 o 
   4   4   3     8265.96     7721.46    344.06 o 
   5   4   3     3579.12     3479.26    165.03 o 
   6   4   3      173.20      236.32     62.81 o 
   7   4   3     6771.23     6051.23    204.43 o 
   8   4   3     1007.25      919.64     63.43 o 
   9   4   3     2556.85     2402.68     76.43 o 
  10   4   3      600.63      705.62     60.64 o 
  11   4   3      258.58      213.79     55.27 o 
  12   4   3        9.22       -8.04     50.48 o 
  13   4   3      499.41      514.88     58.98 o 
  14   4   3       18.49        7.64     46.29 o 
  15   4   3      435.34      482.53     50.18 o 
  16   4   3      237.28      222.30     45.15 o 
  17   4   3      239.24      240.16     46.36 o 
 -17   5   3     1088.63     1057.60     58.14 o 
 -16   5   3     1765.94     1707.62     73.99 o 
 -15   5   3     2256.32     2211.66    121.15 o 
 -14   5   3     2152.81     2227.39    118.85 o 
 -13   5   3     3955.50     3715.46    172.91 o 
 -12   5   3     1263.80     1281.57    173.54 o 
 -11   5   3     4350.56     4028.64     82.53 o 
 -10   5   3      206.44      203.42     67.73 o 
  -9   5   3     5796.06     5569.66    314.80 o 
  -8   5   3       10.24       64.18     96.24 o 
  -7   5   3     9419.15     9299.50    124.57 o 
  -6   5   3      185.19      279.30     69.69 o 
  -5   5   3    21965.83    20996.08    832.02 o 
  -4   5   3     3418.40     3271.74    184.34 o 
  -3   5   3    20223.70    19470.85    458.55 o 
  -2   5   3    12834.38    12390.66    352.69 o 
  -1   5   3     7182.54     7106.09    267.91 o 
   0   5   3    19675.60    18503.83    219.19 o 
   1   5   3     4192.34     4022.52    104.03 o 
   2   5   3    12027.03    11647.71    211.31 o 
   3   5   3     6728.69     6419.14    268.33 o 
   4   5   3    16891.22    15774.96    669.75 o 
   5   5   3     6179.92     5926.58    246.55 o 
   6   5   3    19449.69    18463.98    989.00 o 
   7   5   3       25.76       68.44     75.15 o 
   8   5   3    11273.85    10593.75    205.68 o 
   9   5   3      775.32      741.43     72.63 o 
  10   5   3     5775.63     5128.72    240.73 o 
  11   5   3      288.70      257.51     56.12 o 
  12   5   3     3049.39     2903.02    154.88 o 
  13   5   3      281.92      250.98     52.15 o 
  14   5   3     2387.32     2286.73    114.32 o 
  15   5   3     1001.96     1005.64     55.85 o 
  16   5   3      712.73      703.87     42.85 o 
 -16   6   3      915.41      836.88     74.02 o 
 -15   6   3      407.12      375.45     62.33 o 
 -14   6   3      970.42     1082.82     91.84 o 
 -13   6   3      549.12      686.37     73.71 o 
 -12   6   3     4334.70     4378.34    103.34 o 
 -11   6   3      443.46      438.28     77.41 o 
 -10   6   3     8363.90     8392.06    205.03 o 
  -9   6   3        1.85       62.55     66.00 o 
  -8   6   3     6785.21     6556.32    367.12 o 
  -7   6   3      239.37      262.54     67.93 o 
  -6   6   3     7462.74     7070.73    370.95 o 
  -5   6   3       14.57       25.07     82.64 o 
  -4   6   3    16722.28    15616.52    156.33 o 
  -3   6   3     1003.18      999.35     75.36 o 
  -2   6   3    16158.90    16302.68    564.15 o 
  -1   6   3     3546.92     3648.82    128.31 o 
   0   6   3     5845.94     5548.79     86.43 o 
   1   6   3     5761.45     5515.73     88.33 o 
   2   6   3      640.23      647.14     75.35 o 
   3   6   3     5031.54     4586.58    205.36 o 
   4   6   3       20.87       58.56     56.55 o 
   5   6   3     8560.39     8307.47    385.84 o 
   6   6   3      543.54      588.13     71.67 o 
   7   6   3     9729.86     8855.83    253.29 o 
   8   6   3      613.11      684.43     79.25 o 
   9   6   3     5873.76     5557.50     78.47 o 
  10   6   3      275.03      282.01     63.07 o 
  11   6   3     4634.82     4536.86     86.59 o 
  12   6   3      249.72      227.05     68.90 o 
  13   6   3     2946.51     2923.88     80.63 o 
  14   6   3      755.49      822.28     72.08 o 
  15   6   3     1039.89      977.00     62.56 o 
 -15   7   3       14.55       39.36     59.81 o 
 -14   7   3      284.63      308.75     88.48 o 
 -13   7   3        0.66       42.77     88.43 o 
 -12   7   3      277.67      364.20     77.05 o 
 -11   7   3       72.39      159.32     93.78 o 
 -10   7   3      111.50      221.72     76.97 o 
  -9   7   3        4.35       13.64     75.67 o 
  -8   7   3       21.13      174.87     94.40 o 
  -7   7   3      286.97      325.07     78.54 o 
  -6   7   3       35.45      109.93     79.29 o 
  -5   7   3      260.85      249.74     96.10 o 
  -4   7   3       33.85      128.45     72.06 o 
  -3   7   3      309.19      300.54     60.98 o 
  -2   7   3      118.33      175.89     63.46 o 
  -1   7   3      693.06      685.19     64.59 o 
   0   7   3      185.56      193.90     69.77 o 
   1   7   3      510.22      512.21     67.86 o 
   2   7   3     1300.45     1318.32     70.69 o 
   3   7   3      393.15      366.01     59.70 o 
   4   7   3     1140.00     1053.81     67.45 o 
   5   7   3      135.75      235.19     71.84 o 
   6   7   3      137.23      167.49     72.20 o 
   7   7   3        0.65       92.39     85.41 o 
   8   7   3       70.05      127.92     91.54 o 
   9   7   3      115.39      132.12     76.28 o 
  10   7   3       64.25      103.50     88.39 o 
  11   7   3       95.40      119.19     62.86 o 
  12   7   3       27.50       17.56     70.95 o 
  13   7   3       37.58       -9.16     70.77 o 
  14   7   3        0.28       52.90     68.70 o 
 -14   8   3      611.58      569.46     92.30 o 
 -13   8   3       88.92       82.89     87.25 o 
 -12   8   3     1050.31      970.11     76.14 o 
 -11   8   3       31.70       88.45     71.60 o 
 -10   8   3     1144.19     1171.65     78.54 o 
  -9   8   3       46.35       60.23     89.38 o 
  -8   8   3      986.69     1074.68     92.70 o 
  -7   8   3      131.92      226.43     74.37 o 
  -6   8   3     1870.92     2105.45    101.08 o 
  -5   8   3       57.81       61.23     93.77 o 
  -4   8   3     1880.08     1868.17     89.31 o 
  -3   8   3      785.72      781.02     57.97 o 
  -2   8   3     1450.04     1515.79     62.82 o 
  -1   8   3     1609.03     1703.46     71.23 o 
   0   8   3      717.51      795.23     63.08 o 
   1   8   3     1509.00     1554.69     76.21 o 
   2   8   3      734.21      809.90     73.49 o 
   3   8   3     2050.95     2069.94     79.63 o 
   4   8   3      900.13      851.55     66.72 o 
   5   8   3     1743.30     1719.41     79.46 o 
   6   8   3      203.72      254.71     79.06 o 
   7   8   3     1848.44     2084.93    117.77 o 
   8   8   3        5.74       45.07     91.97 o 
   9   8   3      789.38      824.32    104.04 o 
  10   8   3       35.14       -0.47     70.54 o 
  11   8   3      538.88      557.60     87.17 o 
  12   8   3       43.49       27.64     60.46 o 
 -11   9   3     1212.68     1197.43     69.78 o 
 -10   9   3       29.34       98.80     87.21 o 
  -9   9   3     1768.78     1968.17    115.51 o 
  -8   9   3        7.81       41.91     87.13 o 
  -7   9   3     1751.96     1917.75     96.63 o 
  -6   9   3       80.35       73.30     88.15 o 
  -5   9   3     2141.60     2457.59    100.75 o 
  -4   9   3      882.42      942.45     95.76 o 
  -3   9   3     3469.19     3413.41    129.97 o 
  -2   9   3     2278.31     2255.24     93.50 o 
  -1   9   3     1784.43     1772.14     70.43 o 
   0   9   3     3011.35     3155.09     98.51 o 
   1   9   3      925.88      915.79     61.54 o 
   2   9   3     1377.41     1378.08     74.11 o 
   3   9   3     1016.01     1074.42     65.29 o 
   4   9   3     2318.03     2233.00    127.62 o 
   5   9   3      486.91      562.71     75.90 o 
   6   9   3     3016.05     3244.46    147.49 o 
   7   9   3       15.14       16.30     88.84 o 
   8   9   3     1956.96     2085.31    146.71 o 
   9   9   3       39.76       43.25     86.63 o 
  10   9   3      991.70      862.45     74.84 o 
  -9  10   3       20.77       44.05     86.90 o 
  -8  10   3      401.19      357.26     89.49 o 
  -7  10   3        2.31       64.16     86.88 o 
  -6  10   3      686.60      613.19     75.75 o 
  -5  10   3        0.73       37.30     88.44 o 
  -4  10   3      780.26      914.97     92.60 o 
  -3  10   3      112.28      114.76     55.28 o 
  -2  10   3      540.94      555.06     61.95 o 
  -1  10   3       94.73      106.81     55.85 o 
   0  10   3      418.11      442.46     60.08 o 
   1  10   3      155.15      211.56     58.63 o 
   2  10   3       77.73       98.91     53.34 o 
   3  10   3      439.85      479.32     57.89 o 
   4  10   3        6.39       19.89     64.59 o 
   5  10   3      467.60      490.08     90.46 o 
   6  10   3        8.62      -60.63     89.05 o 
   7  10   3      493.22      512.18    102.47 o 
  -4  11   3        5.43       47.45    114.90 o 
  -3  11   3       39.05       69.38     57.87 o 
  -2  11   3       48.63       39.79     59.68 o 
  -1  11   3        0.18        9.92     55.52 o 
   0  11   3        1.60       10.66     53.58 o 
   1  11   3        4.87        0.37     53.89 o 
   2  11   3        7.61      -24.16     54.26 o 
   3  11   3        0.19       29.20    146.71 o 
 -19   0   4      893.69      843.03     75.15 o 
 -18   0   4     3058.86     3009.75    126.46 o 
 -17   0   4     1302.73     1317.29     68.72 o 
 -16   0   4     7636.72     7790.21    138.19 o 
 -15   0   4     1731.67     1745.73     84.16 o 
 -14   0   4    14302.50    13591.06    383.90 o 
 -13   0   4     7729.65     7549.49    242.49 o 
 -12   0   4     7181.08     6867.24    120.24 o 
 -11   0   4    16042.79    15078.34    689.74 o 
 -10   0   4     6236.33     6063.73    191.04 o 
  -9   0   4     6546.40     6518.73    216.59 o 
  -8   0   4      228.43      205.00     99.23 o 
  -7   0   4    29789.70    31060.83    230.84 o 
  -6   0   4      470.69      729.18    108.33 o 
  -5   0   4    78192.41    86290.18   1017.76 o 
  -4   0   4    43526.42    49963.74    261.43 o 
  -2   0   4    50038.70    63865.33    587.27 o 
   0   0   4    46844.42    57500.86   3395.30 o 
   1   0   4      626.41     1240.87     95.00 o 
   2   0   4    40681.73    50454.54   3513.95 o 
   3   0   4    74717.55    91524.80   7251.26 o 
   4   0   4    46057.21    52544.59   4075.27 o 
   5   0   4    11089.52    11850.30    703.19 o 
   6   0   4    20537.73    20025.92   1289.17 o 
   7   0   4     8589.50     9067.21    420.05 o 
   8   0   4    21786.71    21527.13   1098.01 o 
   9   0   4       17.42      112.41     66.26 o 
  10   0   4    10320.83    10215.93    749.68 o 
  11   0   4      681.69      708.74     55.61 o 
  12   0   4     9607.95    10394.88    787.72 o 
  13   0   4      196.63      225.23     57.28 o 
  14   0   4     8750.22     9227.11    885.56 o 
  15   0   4     3479.21     3799.10    303.99 o 
  16   0   4     1994.12     2404.15    236.35 o 
  17   0   4     4052.28     4372.87    346.27 o 
  18   0   4      797.68      890.23     87.16 o 
 -19   1   4      786.54      785.02     56.17 o 
 -18   1   4      133.39      117.52     47.00 o 
 -17   1   4     1126.65     1092.01     54.23 o 
 -16   1   4      439.96      430.22     53.99 o 
 -15   1   4      956.52     1044.15     67.35 o 
 -14   1   4     3174.30     3023.21     74.64 o 
 -13   1   4     3189.68     3344.98     77.02 o 
 -12   1   4     9585.17     9492.25     92.46 o 
 -11   1   4      325.47      327.66     69.85 o 
 -10   1   4     7966.97     7744.92    147.08 o 
  -9   1   4      437.08      422.93     70.91 o 
  -8   1   4    16876.83    16001.79    230.88 o 
  -7   1   4     1877.27     2167.20     79.55 o 
  -6   1   4    15826.67    16817.67    139.98 o 
  -5   1   4     5790.10     5715.80     89.76 o 
  -4   1   4   109502.72   124232.11   4902.96 o 
  -3   1   4      701.34     1083.67     73.26 o 
  -2   1   4      925.11     1433.40     74.97 o 
  -1   1   4     1823.95     2557.99    115.44 o 
   0   1   4    38890.68    46135.18   1728.85 o 
   1   1   4     5733.72     6271.29    399.20 o 
   2   1   4    33123.30    40246.63   1930.72 o 
   3   1   4    29698.71    33125.08   1553.46 o 
   4   1   4    18192.90    20186.88    841.77 o 
   5   1   4    28954.46    30017.22   1570.57 o 
   6   1   4      382.13      551.35     52.64 o 
   7   1   4     9726.62    10433.70    448.59 o 
   8   1   4     2786.62     2947.34    139.66 o 
   9   1   4     7071.65     6885.64    300.64 o 
  10   1   4        7.02      -12.14     49.97 o 
  11   1   4    13310.20    13381.70    638.57 o 
  12   1   4      152.71      154.31     53.97 o 
  13   1   4     6412.94     6904.77    355.10 o 
  14   1   4      452.84      491.84     45.73 o 
  15   1   4     1846.79     2028.68    106.03 o 
  16   1   4      714.43      828.85     48.03 o 
  17   1   4     1197.95     1354.55     79.10 o 
  18   1   4      223.82      242.69     39.46 o 
 -19   2   4      189.88      175.12     44.33 o 
 -18   2   4       23.27       20.36     53.69 o 
 -17   2   4       55.46       68.39     49.94 o 
 -16   2   4      229.95      254.43     51.58 o 
 -15   2   4        5.41       45.78     64.46 o 
 -14   2   4      314.92      307.90     61.70 o 
 -13   2   4      775.66      783.52     70.42 o 
 -12   2   4        0.98      126.46     64.74 o 
 -11   2   4      220.03      240.88     61.24 o 
 -10   2   4      586.34      745.31     73.57 o 
  -9   2   4      188.35      156.21     62.42 o 
  -8   2   4      133.87      142.68     66.47 o 
  -7   2   4      574.01      578.30     74.54 o 
  -6   2   4      747.80      943.94     68.46 o 
  -5   2   4     1599.61     1499.56     80.08 o 
  -4   2   4     3054.94     3467.44    167.39 o 
  -3   2   4    10100.39     9846.60    192.40 o 
  -2   2   4     7256.80     6885.74    238.96 o 
  -1   2   4     3094.70     3225.85    128.12 o 
   0   2   4     9415.18    11185.14    481.36 o 
   1   2   4     6902.47     7465.81    359.49 o 
   2   2   4      598.71      727.88     57.48 o 
   3   2   4     1374.97     1427.44     70.38 o 
   4   2   4     3046.02     3854.96    197.68 o 
   5   2   4     1418.76     1496.38     89.05 o 
   6   2   4     2370.34     2245.18     91.34 o 
   7   2   4       80.08      123.06     63.34 o 
   8   2   4       79.03       79.26     53.14 o 
   9   2   4      487.59      492.60     44.94 o 
  10   2   4     1257.47     1313.54     65.00 o 
  11   2   4        1.32       55.69     49.23 o 
  12   2   4     1088.26     1078.03     57.39 o 
  13   2   4       86.55      132.46     54.72 o 
  14   2   4      144.61      175.14     44.86 o 
  15   2   4      304.72      367.08     48.13 o 
  16   2   4        8.85        0.91     42.31 o 
  17   2   4        1.50       13.15     44.36 o 
 -19   3   4     1256.11     1273.30     81.93 o 
 -18   3   4      194.65      238.22     46.18 o 
 -17   3   4     1074.04     1139.05     71.41 o 
 -16   3   4      305.27      315.92     56.71 o 
 -15   3   4     2369.10     2321.42     88.98 o 
 -14   3   4     2153.93     2155.01     74.27 o 
 -13   3   4     3507.43     3355.25     65.16 o 
 -12   3   4     8757.19     8480.68    229.55 o 
 -11   3   4     3154.20     2971.07     71.48 o 
 -10   3   4    29199.57    27310.26    146.20 o 
  -9   3   4      538.32      595.18     67.30 o 
  -8   3   4    13984.03    13524.51    154.00 o 
  -7   3   4     1633.59     1635.00     74.56 o 
  -6   3   4    37129.32    35038.18    864.50 o 
  -5   3   4      305.82      305.66     70.53 o 
  -4   3   4    35786.17    37287.91   1356.30 o 
  -3   3   4     1679.33     1953.98     83.78 o 
  -2   3   4    43899.45    44518.04   1218.49 o 
  -1   3   4     1860.52     2157.12     84.98 o 
   0   3   4    17281.12    18231.71    748.43 o 
   1   3   4     3273.54     3282.74    129.46 o 
   2   3   4    20961.54    20567.48   1027.83 o 
   3   3   4     7062.16     6344.88    108.53 o 
   4   3   4     4950.94     4585.02    224.04 o 
   5   3   4    26338.49    24788.45   1106.33 o 
   6   3   4       63.49      101.39     52.48 o 
   7   3   4    22880.60    22428.13    764.13 o 
   8   3   4       28.80       -2.11     58.73 o 
   9   3   4    10940.89    10175.41    354.44 o 
  10   3   4      269.10      293.71     57.03 o 
  11   3   4    10288.64     9712.41    331.30 o 
  12   3   4       14.23       11.30     42.11 o 
  13   3   4    10462.04    10762.77    507.73 o 
  14   3   4      603.43      676.17     45.27 o 
  15   3   4     4950.02     5157.30    217.11 o 
  16   3   4     1095.63     1202.59     75.56 o 
  17   3   4     1623.74     1686.64     95.53 o 
 -18   4   4     2115.99     2317.53    107.15 o 
 -17   4   4      456.01      482.93     57.75 o 
 -16   4   4     5519.52     5702.94    288.03 o 
 -15   4   4      989.66      995.07     56.51 o 
 -14   4   4     7259.78     7336.52    304.00 o 
 -13   4   4     6112.97     5897.94    253.84 o 
 -12   4   4     4501.51     4417.39    228.91 o 
 -11   4   4     5495.03     5451.20    278.63 o 
 -10   4   4      928.43      950.17     57.31 o 
  -9   4   4     3793.15     3824.24    190.65 o 
  -8   4   4       69.51       38.05     91.19 o 
  -7   4   4    16349.39    15411.71    238.14 o 
  -6   4   4      680.56      606.06     85.40 o 
  -5   4   4    24767.46    25240.47    428.40 o 
  -4   4   4     2227.15     2224.09     84.73 o 
  -3   4   4    33068.99    31744.12    897.22 o 
  -2   4   4     9049.12     8748.74    290.33 o 
  -1   4   4    17870.43    18162.33    596.04 o 
   0   4   4     6437.70     6670.15    243.32 o 
   1   4   4    18006.62    18152.21    804.57 o 
   2   4   4    15773.14    14168.19    380.13 o 
   3   4   4    14519.31    14079.47    563.93 o 
   4   4   4    23345.50    22058.30    898.91 o 
   5   4   4    18588.55    17270.53    586.14 o 
   6   4   4    20297.24    17836.78    998.57 o 
   7   4   4      908.91      789.74     56.64 o 
   8   4   4    11395.78    10239.99    431.88 o 
   9   4   4      105.78      114.36     53.60 o 
  10   4   4     7510.02     7093.21    282.78 o 
  11   4   4       37.93       31.90     46.68 o 
  12   4   4     5152.80     4687.78    241.36 o 
  13   4   4       58.85       52.20     45.37 o 
  14   4   4     3422.49     3741.38    226.22 o 
  15   4   4     1523.36     1639.08     76.18 o 
  16   4   4      932.29      890.92     49.78 o 
 -17   5   4      244.90      230.24     54.71 o 
 -16   5   4        2.18       38.28     62.43 o 
 -15   5   4      175.99      233.58     62.75 o 
 -14   5   4       32.54      146.87     68.84 o 
 -13   5   4       45.58       38.27     63.30 o 
 -12   5   4      297.94      335.22     65.68 o 
 -11   5   4      210.40      257.34     76.84 o 
 -10   5   4     4250.64     4170.61    106.19 o 
  -9   5   4      504.02      515.36     94.93 o 
  -8   5   4     1441.89     1322.89    145.84 o 
  -7   5   4      816.53     1039.43    100.10 o 
  -6   5   4     2012.33     1967.00    106.03 o 
  -5   5   4      221.88      253.35     76.67 o 
  -4   5   4     9557.73     8784.31    179.70 o 
  -3   5   4       74.10       98.69     65.60 o 
  -2   5   4    12188.53    12508.17    323.96 o 
  -1   5   4      244.00      343.32     63.73 o 
   0   5   4       77.22      142.94     62.86 o 
   1   5   4      590.20      601.71     65.11 o 
   2   5   4       80.68      143.32     59.52 o 
   3   5   4      812.63      971.09     66.63 o 
   4   5   4      126.45      205.68     63.40 o 
   5   5   4     3251.20     2820.96    134.57 o 
   6   5   4       17.70       69.25     58.94 o 
   7   5   4     3149.01     3315.66    153.74 o 
   8   5   4        3.35       42.57     73.16 o 
   9   5   4     1223.09     1187.81     63.85 o 
  10   5   4      195.42      148.43     52.68 o 
  11   5   4      935.40     1004.30     54.16 o 
  12   5   4        4.01        4.75     53.16 o 
  13   5   4      743.42      670.53     51.52 o 
  14   5   4      126.01      138.65     45.09 o 
  15   5   4      292.73      265.34     50.95 o 
  16   5   4      153.77      191.14     44.21 o 
 -16   6   4      190.43      103.92     86.14 o 
 -15   6   4      306.67      386.91     86.85 o 
 -14   6   4      502.81      502.99     74.21 o 
 -13   6   4     1047.26     1121.20    109.16 o 
 -12   6   4       33.61      149.79     73.81 o 
 -11   6   4     2106.13     2136.44     82.51 o 
 -10   6   4        6.69      141.74     95.50 o 
  -9   6   4     1646.68     1532.20     98.77 o 
  -8   6   4       11.69       73.78     96.52 o 
  -7   6   4     1007.29      954.40     97.65 o 
  -6   6   4      232.18      337.51     83.05 o 
  -5   6   4     3980.48     3703.02     94.91 o 
  -4   6   4      795.92      799.57     74.42 o 
  -3   6   4     5883.22     6072.28    194.90 o 
  -2   6   4     3098.14     3238.85    116.56 o 
  -1   6   4     1348.88     1406.10     64.83 o 
   0   6   4     1857.39     1815.25     71.06 o 
   1   6   4      878.80      928.38     70.88 o 
   2   6   4      450.88      513.20     66.48 o 
   3   6   4     2809.44     2576.47     80.86 o 
   4   6   4     1622.58     1574.32     56.21 o 
   5   6   4      294.21      305.37     58.65 o 
   6   6   4     5032.22     4796.11    229.10 o 
   7   6   4      340.55      395.69     63.79 o 
   8   6   4     1739.92     1718.17     77.28 o 
   9   6   4       26.24       73.49     71.74 o 
  10   6   4      413.00      433.35     61.21 o 
  11   6   4       96.19      161.35     70.13 o 
  12   6   4      780.58      893.04     69.63 o 
  13   6   4        4.86       58.53     66.38 o 
  14   6   4      827.96      825.14     56.02 o 
  15   6   4      170.52      132.64     50.22 o 
 -15   7   4     1035.31     1033.96     74.38 o 
 -14   7   4     1333.32     1236.55     68.99 o 
 -13   7   4     1181.07     1160.67     67.48 o 
 -12   7   4     3725.64     3720.43    137.06 o 
 -11   7   4      390.59      421.06     90.38 o 
 -10   7   4     4291.29     4077.00    155.57 o 
  -9   7   4       73.08       33.49     76.15 o 
  -8   7   4     5236.69     5600.75    130.11 o 
  -7   7   4       78.39       51.62     93.47 o 
  -6   7   4     6677.11     6261.83    210.59 o 
  -5   7   4       22.05        5.71     95.00 o 
  -4   7   4     9833.81     9530.57    327.46 o 
  -3   7   4      136.93      211.72     65.01 o 
  -2   7   4     7715.95     7385.81    308.20 o 
  -1   7   4     1276.63     1180.36     56.72 o 
   0   7   4     5361.09     5665.87    219.57 o 
   1   7   4     1166.04     1349.57     74.57 o 
   2   7   4     3302.92     2953.81     73.76 o 
   3   7   4     5149.56     4407.68    144.22 o 
   4   7   4     3917.13     3752.57    197.95 o 
   5   7   4     7495.90     7647.27    307.47 o 
   6   7   4      314.64      317.92     65.26 o 
   7   7   4     5831.79     5853.77    194.24 o 
   8   7   4       15.39       19.60     64.43 o 
   9   7   4     4466.57     4425.45    117.39 o 
  10   7   4        8.27       34.68     63.67 o 
  11   7   4     2988.21     2842.08     69.95 o 
  12   7   4       59.85       43.76     64.51 o 
  13   7   4     2798.75     2840.66    104.54 o 
 -14   8   4      974.38      905.12     92.30 o 
 -13   8   4      207.80      185.12     61.90 o 
 -12   8   4     1246.00     1409.52     93.35 o 
 -11   8   4      687.00      761.16     91.16 o 
 -10   8   4      938.48      921.49     93.32 o 
  -9   8   4     1269.89     1351.85     93.92 o 
  -8   8   4       46.92      140.55     73.03 o 
  -7   8   4     1423.16     1387.56     79.56 o 
  -6   8   4       67.72      107.98     92.66 o 
  -5   8   4     1964.93     2016.26    109.77 o 
  -4   8   4      198.32      193.32     73.52 o 
  -3   8   4     2665.66     2523.58     76.57 o 
  -2   8   4      261.80      311.49     62.51 o 
  -1   8   4     3778.02     3850.57    107.49 o 
   0   8   4     1451.73     1429.40     63.20 o 
   1   8   4     3134.20     3288.13    143.50 o 
   2   8   4     2333.21     2435.21     98.42 o 
   3   8   4     1432.78     1411.12     61.32 o 
   4   8   4     1674.22     1718.98     74.10 o 
   5   8   4      640.51      678.23     59.56 o 
   6   8   4     2700.57     2673.18    130.45 o 
   7   8   4      400.48      406.96     71.45 o 
   8   8   4     1481.88     1476.65     79.85 o 
   9   8   4       35.46      116.09     71.55 o 
  10   8   4      893.63      773.98     73.53 o 
  11   8   4       34.60       27.74     69.30 o 
  12   8   4      572.39      513.06     62.01 o 
 -11   9   4       20.95      -29.52     86.94 o 
 -10   9   4        3.73        6.76     70.61 o 
  -9   9   4       38.68       44.39     87.88 o 
  -8   9   4       11.32       72.77     87.13 o 
  -7   9   4       81.22      180.06     73.36 o 
  -6   9   4       56.48       64.02     72.99 o 
  -5   9   4       50.31       77.87     74.15 o 
  -4   9   4       74.71       88.52     78.29 o 
  -3   9   4       31.39       43.98     56.50 o 
  -2   9   4        0.47        8.89     61.12 o 
  -1   9   4       52.28      100.55     58.27 o 
   0   9   4       38.89       60.21     55.76 o 
   1   9   4      119.41      159.81     57.92 o 
   2   9   4       11.94       25.23     50.73 o 
   3   9   4        1.44       31.96     52.42 o 
   4   9   4        7.80       17.38     56.30 o 
   5   9   4        1.94       10.13     59.23 o 
   6   9   4       39.69       43.86     75.52 o 
   7   9   4        7.43       27.56     87.70 o 
   8   9   4       14.43       36.45     87.87 o 
   9   9   4       79.80       49.89     85.05 o 
  10   9   4       56.63       78.97     69.94 o 
  -9  10   4      525.71      515.22    132.80 o 
  -8  10   4        4.82       55.60     86.19 o 
  -7  10   4      606.06      639.80     73.69 o 
  -6  10   4       12.23      -27.54     72.31 o 
  -5  10   4      599.00      629.37     75.88 o 
  -4  10   4        2.00       10.05     70.78 o 
  -3  10   4      642.48      664.13     65.73 o 
  -2  10   4       73.90      105.98     54.19 o 
  -1  10   4      739.29      749.12     58.19 o 
   0  10   4      228.16      229.61     56.68 o 
   1  10   4      964.97     1048.96     60.26 o 
   2  10   4      486.06      547.44     53.58 o 
   3  10   4      703.95      758.52     55.50 o 
   4  10   4      846.52      957.63     56.28 o 
   5  10   4      149.16      162.10     63.72 o 
   6  10   4      942.97     1113.59    136.57 o 
   7  10   4        3.24        4.69     70.58 o 
  -3  11   4       50.48       56.52     68.63 o 
  -2  11   4      780.18      795.41     65.30 o 
  -1  11   4      214.85      220.45     54.69 o 
   0  11   4      395.23      365.61     56.03 o 
   1  11   4      198.12      203.78     47.46 o 
   2  11   4      295.70      276.65     80.48 o 
 -19   1   5      121.50      177.70     54.27 o 
 -18   1   5     2458.64     2494.00     74.23 o 
 -17   1   5      199.82      243.00     56.95 o 
 -16   1   5     4463.53     4356.90     99.43 o 
 -15   1   5      805.23      838.63     59.96 o 
 -14   1   5     6285.18     6203.57     82.95 o 
 -13   1   5     1329.85     1236.66     64.67 o 
 -12   1   5     5357.71     4907.56    167.30 o 
 -11   1   5     2523.74     2406.35     66.41 o 
 -10   1   5     3945.57     3749.77     68.39 o 
  -9   1   5     4243.69     4033.78     68.44 o 
  -8   1   5     5237.89     4983.03     80.34 o 
  -7   1   5    27798.12    28156.85    249.83 o 
  -6   1   5     4619.43     4992.80    106.43 o 
  -5   1   5    80065.38    84859.01   1450.12 o 
  -4   1   5     1092.24     1114.98     72.40 o 
  -3   1   5    37798.14    43409.95   1883.73 o 
  -2   1   5    15234.80    17304.65    751.93 o 
  -1   1   5    35724.55    42961.75   2264.43 o 
   0   1   5     1024.10     1324.41     65.15 o 
   1   1   5    25179.98    27456.43   2258.65 o 
   2   1   5     3895.28     4188.17    230.30 o 
   3   1   5    32347.58    34398.74   1790.29 o 
   4   1   5    18863.81    19278.91    918.69 o 
   5   1   5    15503.98    15945.83    902.74 o 
   6   1   5    25422.37    23988.81    893.25 o 
   7   1   5     1175.50     1182.07     59.22 o 
   8   1   5     9760.34    10148.23    372.04 o 
   9   1   5     3280.57     3126.65     88.40 o 
  10   1   5     5244.58     5098.91    208.11 o 
  11   1   5     1352.17     1453.90     78.28 o 
  12   1   5     7732.36     7588.15    285.41 o 
  13   1   5       47.38       98.19     45.07 o 
  14   1   5     4416.91     4964.58    231.61 o 
  15   1   5      813.94      903.88     51.90 o 
  16   1   5     1593.53     1842.76     94.66 o 
  17   1   5      801.86      906.72     52.82 o 
 -19   2   5     2161.75     2133.40     85.00 o 
 -18   2   5        3.01       37.56     54.09 o 
 -17   2   5     3119.87     3227.16     83.22 o 
 -16   2   5      119.92       85.25     50.95 o 
 -15   2   5     4644.09     4848.18     89.80 o 
 -14   2   5     3554.18     3500.39     75.63 o 
 -13   2   5     6543.49     6450.29     77.91 o 
 -12   2   5    15019.79    14401.31    148.41 o 
 -11   2   5     3932.81     3721.85     97.88 o 
 -10   2   5    11681.57    11022.65    131.48 o 
  -9   2   5     6932.95     6781.29     81.42 o 
  -8   2   5    17780.34    17766.96    321.52 o 
  -7   2   5    17867.06    17805.82    116.52 o 
  -6   2   5    44548.41    46371.88    567.13 o 
  -5   2   5     9176.69     8839.53    109.22 o 
  -4   2   5   112817.86   120400.02   7100.73 o 
  -3   2   5     1195.76     1200.70     79.21 o 
  -2   2   5    41635.72    43101.04   1891.67 o 
  -1   2   5      400.91      436.05     53.09 o 
   0   2   5     4991.04     5652.49    212.30 o 
   1   2   5      502.22      582.23     47.40 o 
   2   2   5    34144.97    36807.56   1397.22 o 
   3   2   5     4916.75     4760.69    198.05 o 
   4   2   5    11988.06    12659.43    595.75 o 
   5   2   5    24794.11    26106.25   1128.93 o 
   6   2   5     3618.96     3389.05    181.90 o 
   7   2   5    14863.96    13790.64    655.87 o 
   8   2   5     2743.07     3008.01    115.66 o 
   9   2   5    20518.90    19557.53    691.21 o 
  10   2   5     3064.87     3080.48    135.43 o 
  11   2   5    19601.62    19642.80    950.40 o 
  12   2   5      868.07      927.75     45.16 o 
  13   2   5    12652.50    12690.39    649.68 o 
  14   2   5      950.14     1015.05     49.52 o 
  15   2   5     5244.32     5545.38    256.01 o 
  16   2   5      929.22      869.60     52.78 o 
  17   2   5     2519.77     2676.80    144.24 o 
 -19   3   5        1.08       25.28     53.25 o 
 -18   3   5      689.75      805.78     57.09 o 
 -17   3   5      124.86      114.21     58.34 o 
 -16   3   5     2145.78     2066.49     62.82 o 
 -15   3   5      154.84      214.27     58.34 o 
 -14   3   5     2536.82     2550.28     75.01 o 
 -13   3   5      765.04      820.13     72.15 o 
 -12   3   5     3012.91     2923.63     70.26 o 
 -11   3   5      810.61      897.31     67.75 o 
 -10   3   5     4050.88     3938.84     77.53 o 
  -9   3   5      324.92      374.16     58.02 o 
  -8   3   5     1978.82     1938.79     77.38 o 
  -7   3   5     1174.62     1195.20     79.97 o 
  -6   3   5     1306.01     1431.06     69.20 o 
  -5   3   5     8931.57     8723.78    173.28 o 
  -4   3   5      626.86      590.37     60.40 o 
  -3   3   5    14331.90    13904.90    472.02 o 
  -2   3   5     1283.76     1340.98     56.41 o 
  -1   3   5    10648.43    10397.60    228.00 o 
   0   3   5     3780.97     3986.42    150.45 o 
   1   3   5     7416.99     7487.49    311.97 o 
   2   3   5    16994.60    17775.31    756.60 o 
   3   3   5     9997.36     9852.00    416.73 o 
   4   3   5     2336.04     2273.31    106.93 o 
   5   3   5    14151.35    14958.77    831.81 o 
   6   3   5     1813.66     1719.58     83.30 o 
   7   3   5     1769.40     1774.23    107.30 o 
   8   3   5     3537.23     3507.37    175.22 o 
   9   3   5      556.14      543.86     53.91 o 
  10   3   5     1153.98     1161.48     59.02 o 
  11   3   5       17.15        2.13     52.48 o 
  12   3   5     1164.09     1268.91     61.91 o 
  13   3   5       50.65       93.95     42.85 o 
  14   3   5     1001.52     1024.79     45.93 o 
  15   3   5      257.09      301.71     43.35 o 
  16   3   5      626.62      663.97     54.53 o 
  17   3   5      492.02      502.04     40.38 o 
 -18   4   5       80.83       90.94     46.59 o 
 -17   4   5      218.16      268.85     56.41 o 
 -16   4   5       84.39      114.67     60.15 o 
 -15   4   5      618.26      707.72     61.23 o 
 -14   4   5      978.19     1053.05     74.68 o 
 -13   4   5      116.77      146.11     56.94 o 
 -12   4   5     1033.35      999.12     67.64 o 
 -11   4   5       26.57       75.11     63.20 o 
 -10   4   5      623.69      615.74     64.47 o 
  -9   4   5       40.86       63.77     60.10 o 
  -8   4   5      343.39      342.37     64.80 o 
  -7   4   5     1251.70     1279.84     75.63 o 
  -6   4   5     1801.89     1567.50     72.17 o 
  -5   4   5     1554.40     1539.29     79.61 o 
  -4   4   5     9899.29     9491.69    236.32 o 
  -3   4   5      449.17      540.58     70.66 o 
  -2   4   5     4020.09     3582.63    136.70 o 
  -1   4   5      935.85      883.01     58.26 o 
   0   4   5      119.00      176.25     61.35 o 
   1   4   5     1922.97     1923.89     73.00 o 
   2   4   5     1308.26     1277.67     90.29 o 
   3   4   5     3639.08     3784.98    199.29 o 
   4   4   5     2561.34     2512.84    140.32 o 
   5   4   5      238.98      275.37     59.83 o 
   6   4   5      737.87      797.01     61.82 o 
   7   4   5     1218.84     1229.09     91.05 o 
   8   4   5      246.17      199.57     45.71 o 
   9   4   5      520.30      554.28     49.23 o 
  10   4   5      514.53      574.49     52.25 o 
  11   4   5     1032.54     1230.51     71.40 o 
  12   4   5       69.60       77.99     43.85 o 
  13   4   5     1314.39     1261.17     77.12 o 
  14   4   5        6.69       24.08     42.41 o 
  15   4   5      327.62      361.20     48.31 o 
  16   4   5        1.07       26.74     43.10 o 
 -17   5   5       99.01       68.55     53.69 o 
 -16   5   5     3851.16     3776.42    182.72 o 
 -15   5   5      627.77      597.11     68.80 o 
 -14   5   5     5458.42     5287.81    247.56 o 
 -13   5   5     2194.52     2045.47    161.03 o 
 -12   5   5     2462.91     2574.51     84.20 o 
 -11   5   5     3162.70     3100.32    103.77 o 
 -10   5   5      949.01      974.64     94.95 o 
  -9   5   5     2591.29     2437.13     85.18 o 
  -8   5   5     1803.22     1857.79    107.60 o 
  -7   5   5    11647.31    11686.51    238.49 o 
  -6   5   5     1178.05     1194.48    104.01 o 
  -5   5   5    28981.16    27786.89   1037.66 o 
  -4   5   5       19.89       64.41     63.99 o 
  -3   5   5    16737.26    16378.24    490.96 o 
  -2   5   5     2458.45     2417.22     96.32 o 
  -1   5   5    12742.60    12554.04    357.66 o 
   0   5   5     4183.31     4363.97    198.01 o 
   1   5   5    14320.81    13672.89    418.04 o 
   2   5   5     2985.50     2743.46    119.94 o 
   3   5   5    19954.99    19444.97   1047.65 o 
   4   5   5    11505.71    11215.41    634.06 o 
   5   5   5    11504.64    10930.75    464.90 o 
   6   5   5    10958.30    10294.40    471.04 o 
   7   5   5     2711.12     2857.51    154.30 o 
   8   5   5     6332.79     6065.49     79.16 o 
   9   5   5      605.31      603.80     58.41 o 
  10   5   5     5955.53     6014.22    348.22 o 
  11   5   5      325.07      298.36     46.57 o 
  12   5   5     4309.24     4450.42    245.18 o 
  13   5   5        1.10       47.27     41.27 o 
  14   5   5     2595.18     2661.11    147.36 o 
  15   5   5      319.66      351.77     39.69 o 
 -16   6   5      123.37       99.25     60.32 o 
 -15   6   5     1457.79     1381.49     68.27 o 
 -14   6   5      695.80      690.79    115.16 o 
 -13   6   5     2029.66     2080.69    129.15 o 
 -12   6   5     1620.95     1593.65     78.04 o 
 -11   6   5     1989.88     2039.48     98.01 o 
 -10   6   5     3655.87     3677.35    158.36 o 
  -9   6   5     1085.57     1085.77     70.38 o 
  -8   6   5     7800.73     7657.58     94.37 o 
  -7   6   5     1418.17     1447.96    100.35 o 
  -6   6   5    11775.41    10568.72    105.93 o 
  -5   6   5      732.97      760.35    100.68 o 
  -4   6   5    13721.42    13111.15    486.64 o 
  -3   6   5      136.05      149.56     67.89 o 
  -2   6   5    11941.93    11540.89    395.58 o 
  -1   6   5      134.68      167.89     55.81 o 
   0   6   5     6889.37     7062.03    254.12 o 
   1   6   5       52.03       67.56     57.96 o 
   2   6   5     6271.28     6006.85    223.09 o 
   3   6   5     1301.96     1215.03     53.55 o 
   4   6   5     3694.35     3650.83    149.38 o 
   5   6   5     6206.03     6000.80    278.06 o 
   6   6   5      521.22      567.64     61.03 o 
   7   6   5    10804.40    10603.67    562.92 o 
   8   6   5      188.27      151.80     59.43 o 
   9   6   5     5447.05     5207.51     91.00 o 
  10   6   5      275.30      279.00     46.49 o 
  11   6   5     4031.11     4423.55    338.74 o 
  12   6   5        6.14       12.82     49.30 o 
  13   6   5     2845.38     3015.26    135.81 o 
  14   6   5       87.10       22.96     43.79 o 
 -15   7   5       16.02       81.41     85.32 o 
 -14   7   5      304.29      401.04     87.36 o 
 -13   7   5       26.58      -20.13     88.02 o 
 -12   7   5      288.28      307.80     89.87 o 
 -11   7   5      174.53      161.31     89.26 o 
 -10   7   5      305.56      322.95     74.78 o 
  -9   7   5       69.61       81.96     65.15 o 
  -8   7   5        8.51      134.20     78.12 o 
  -7   7   5        6.95       -0.53     66.37 o 
  -6   7   5       13.15      108.31     81.48 o 
  -5   7   5       89.45       59.36     94.06 o 
  -4   7   5      522.16      543.64     71.91 o 
  -3   7   5       73.01       69.90     56.16 o 
  -2   7   5      391.67      493.97     61.75 o 
  -1   7   5      206.65      246.84     59.29 o 
   0   7   5      288.44      365.30     53.57 o 
   1   7   5     1206.36     1202.03     61.69 o 
   2   7   5     1350.46     1346.89     63.27 o 
   3   7   5      709.29      746.02     56.57 o 
   4   7   5      536.69      621.02     53.60 o 
   5   7   5      296.48      210.07     49.97 o 
   6   7   5       32.59       73.75     52.41 o 
   7   7   5      104.32      125.33     65.93 o 
   8   7   5       30.84       59.06     60.40 o 
   9   7   5       37.41       26.65     48.40 o 
  10   7   5      113.76       97.01     54.52 o 
  11   7   5        0.33       26.34     49.88 o 
  12   7   5        2.47       16.39     61.00 o 
  13   7   5       15.88        8.69     53.87 o 
 -13   8   5      310.44      313.82     86.96 o 
 -12   8   5      648.22      595.03     64.83 o 
 -11   8   5      211.47      234.61     73.27 o 
 -10   8   5      587.52      681.32     89.75 o 
  -9   8   5      288.11      287.50     89.21 o 
  -8   8   5     1308.64     1332.22     92.91 o 
  -7   8   5      340.96      442.43     92.78 o 
  -6   8   5     1978.38     1971.70     98.83 o 
  -5   8   5        1.49       82.32     77.39 o 
  -4   8   5     2001.04     2003.29     76.32 o 
  -3   8   5      558.70      566.46     66.62 o 
  -2   8   5     1128.89     1196.62     64.44 o 
  -1   8   5      360.68      416.18     60.79 o 
   0   8   5     1517.67     1569.45     69.63 o 
   1   8   5      261.31      287.35     55.00 o 
   2   8   5     2082.95     2138.15    105.22 o 
   3   8   5      520.65      586.76     52.94 o 
   4   8   5     1229.49     1325.49     55.07 o 
   5   8   5     1139.73     1330.64     66.57 o 
   6   8   5      952.34     1046.82     72.46 o 
   7   8   5      699.17      874.41     63.27 o 
   8   8   5      182.99      199.50     57.99 o 
   9   8   5      577.76      629.67     74.79 o 
  10   8   5      141.29      150.27     70.00 o 
  11   8   5      642.89      627.62     97.54 o 
  12   8   5       13.80       41.72     81.70 o 
 -11   9   5      742.51      688.79     74.91 o 
 -10   9   5      635.07      601.00     73.76 o 
  -9   9   5     1108.68     1024.95     67.80 o 
  -8   9   5      534.03      528.28     91.06 o 
  -7   9   5     1469.13     1395.89     69.94 o 
  -6   9   5       35.06       10.51     71.01 o 
  -5   9   5     2223.42     2352.74     99.85 o 
  -4   9   5        4.66       -8.69     68.94 o 
  -3   9   5     2546.87     2584.40     94.06 o 
  -2   9   5      258.43      284.10     52.09 o 
  -1   9   5     2385.08     2571.87     66.64 o 
   0   9   5      453.73      472.37     56.00 o 
   1   9   5     2036.93     2230.72     68.33 o 
   2   9   5      744.15      834.98     53.70 o 
   3   9   5     2373.46     2466.35    106.57 o 
   4   9   5     1248.74     1329.14     56.12 o 
   5   9   5     1484.09     1689.46     70.68 o 
   6   9   5     1274.37     1484.56    110.32 o 
   7   9   5      870.41      924.66     73.52 o 
   8   9   5     1135.55     1182.99    122.28 o 
   9   9   5      358.89      427.08     70.41 o 
  -8  10   5      489.72      474.21     75.33 o 
  -7  10   5      201.44      173.07     72.30 o 
  -6  10   5      740.17      675.59     75.69 o 
  -5  10   5      150.21      118.85     74.01 o 
  -4  10   5      860.91      850.27     78.25 o 
  -3  10   5        6.24       14.36     61.81 o 
  -2  10   5      642.04      649.46     59.40 o 
  -1  10   5        6.29       -1.25     52.39 o 
   0  10   5      417.01      478.30     58.34 o 
   1  10   5       25.16       45.50     53.48 o 
   2  10   5      295.29      290.94     50.28 o 
   3  10   5      126.88      152.93     53.81 o 
   4  10   5      206.08      253.73     51.03 o 
   5  10   5      400.45      407.13     54.76 o 
   6  10   5       56.36       67.55     70.75 o 
   7  10   5      469.28      376.34    126.55 o 
  -2  11   5        1.04       12.21     56.36 o 
  -1  11   5        2.07       -3.79     54.17 o 
   0  11   5        7.66        7.51     52.44 o 
 -19   0   6      285.31      281.92     87.19 o 
 -18   0   6     5047.65     5232.89    165.92 o 
 -17   0   6       38.20       48.87     88.19 o 
 -16   0   6     7140.49     7049.97    117.28 o 
 -15   0   6      717.10      658.28     93.73 o 
 -14   0   6    19772.64    19262.37    440.48 o 
 -13   0   6     2116.10     2098.48    130.98 o 
 -12   0   6    17572.07    15870.50    124.30 o 
 -11   0   6     1204.36     1201.57     72.10 o 
 -10   0   6    12315.44    12048.78    216.41 o 
  -9   0   6     6910.09     6725.56    119.87 o 
  -8   0   6     7740.92     7400.07    150.88 o 
  -7   0   6    29501.78    31055.60    818.99 o 
  -6   0   6     1173.45      934.39     86.57 o 
  -5   0   6    32497.49    35578.31    947.62 o 
  -4   0   6    10254.25    11013.21    128.59 o 
  -3   0   6    31942.16    35924.96    196.97 o 
  -2   0   6     8266.55     8200.42    701.36 o 
  -1   0   6     3936.17     3740.04    332.68 o 
   0   0   6     1406.58     1835.92    125.67 o 
   1   0   6   141140.28   155265.55  18955.73 o 
   2   0   6    21774.94    23522.04   1538.08 o 
   3   0   6   111888.74   120149.27   9614.39 o 
   4   0   6    41013.79    42441.75   3377.00 o 
   5   0   6    29089.61    31163.38   2316.99 o 
   6   0   6    19873.50    20257.95   1174.85 o 
   7   0   6     6365.47     6352.77    472.10 o 
   8   0   6     7321.99     7156.68    511.75 o 
   9   0   6    18212.95    18591.03   1250.79 o 
  10   0   6     4645.53     4887.05    357.62 o 
  11   0   6     5545.88     5631.61    370.13 o 
  12   0   6     8088.46     8579.36    674.79 o 
  13   0   6      202.36      246.04     72.06 o 
  14   0   6     9019.75     9633.31    670.13 o 
  15   0   6      810.42      942.26     64.40 o 
  16   0   6     3130.72     3529.69    296.66 o 
  17   0   6      405.43      390.11     60.09 o 
 -19   1   6      501.52      498.19     56.12 o 
 -18   1   6       25.26       38.30     54.68 o 
 -17   1   6     1763.67     1799.74     67.85 o 
 -16   1   6        7.61       30.84     49.06 o 
 -15   1   6     3256.60     3223.26     74.52 o 
 -14   1   6     1266.90     1289.23     59.48 o 
 -13   1   6     1721.57     1731.28     70.63 o 
 -12   1   6     2157.59     2043.34     61.76 o 
 -11   1   6     3856.70     3771.13     70.65 o 
 -10   1   6     5361.25     5168.88    121.33 o 
  -9   1   6     1015.17      891.12     63.44 o 
  -8   1   6     3529.04     3327.72     72.14 o 
  -7   1   6    14688.64    14856.15    304.58 o 
  -6   1   6    27973.71    27936.95    294.25 o 
  -5   1   6    16362.82    18254.26    286.45 o 
  -4   1   6     3004.06     3179.64     84.05 o 
  -3   1   6     5475.23     5607.56    239.86 o 
  -2   1   6     4760.31     4623.77    156.81 o 
  -1   1   6      433.95      108.30    230.02 o 
   0   1   6    14279.20    16253.24    816.57 o 
   1   1   6      196.80      326.20     47.36 o 
   2   1   6    46236.71    49256.26   2499.71 o 
   3   1   6     4307.78     4421.36    183.83 o 
   4   1   6    24146.91    24836.26   1259.06 o 
   5   1   6    11115.98    11522.55    528.11 o 
   6   1   6     2369.66     2153.07    112.32 o 
   7   1   6     7597.85     7314.90    293.06 o 
   8   1   6       70.39       78.98     45.68 o 
   9   1   6     4853.17     4483.55    185.99 o 
  10   1   6      875.04      881.58     41.32 o 
  11   1   6     8567.01     8525.04    358.01 o 
  12   1   6      787.62      839.36     51.06 o 
  13   1   6     3459.25     3513.88    191.76 o 
  14   1   6      144.36      124.03     46.76 o 
  15   1   6     2023.10     2132.17    122.35 o 
  16   1   6       12.57       36.00     39.28 o 
  17   1   6     1242.53     1316.12     94.23 o 
 -19   2   6       39.69       34.18     53.83 o 
 -18   2   6       67.42       42.31     60.80 o 
 -17   2   6       67.78      108.70     62.86 o 
 -16   2   6      577.80      588.42     53.10 o 
 -15   2   6       32.12       53.88     53.35 o 
 -14   2   6       15.90       40.04     64.55 o 
 -13   2   6       93.93      107.82     60.07 o 
 -12   2   6      111.07      190.20     55.42 o 
 -11   2   6       68.01      119.18     67.08 o 
 -10   2   6      638.63      593.32     62.34 o 
  -9   2   6     1024.81      978.17     58.68 o 
  -8   2   6      571.26      571.24     60.88 o 
  -7   2   6     1976.17     2037.08     72.83 o 
  -6   2   6      432.87      494.94     68.46 o 
  -5   2   6     4491.09     4613.39    148.32 o 
  -4   2   6      149.42      127.38     61.76 o 
  -3   2   6      328.25      349.30     56.67 o 
  -2   2   6      504.40      348.93    123.27 o 
  -1   2   6     3559.58     3604.86    123.25 o 
   0   2   6     1359.07     1544.21     77.48 o 
   1   2   6    13067.56    14303.59    821.40 o 
   2   2   6      117.90      -17.97     74.80 o 
   3   2   6     5151.92     5482.41    289.87 o 
   4   2   6     5966.39     5602.82    265.63 o 
   5   2   6     1446.86     1566.25     81.73 o 
   6   2   6      895.38      968.27     52.18 o 
   7   2   6       26.58       65.81     43.64 o 
   8   2   6        6.35        2.28     45.57 o 
   9   2   6      204.18      187.20     49.69 o 
  10   2   6      366.05      365.31     47.50 o 
  11   2   6     2853.22     2991.43    112.34 o 
  12   2   6      927.15     1115.81     59.04 o 
  13   2   6       14.66       20.08     42.92 o 
  14   2   6      202.05      233.27     46.33 o 
  15   2   6       25.76       60.00     49.53 o 
  16   2   6       22.69       24.43     41.30 o 
  17   2   6       10.08       20.18     44.02 o 
 -19   3   6     1481.36     1607.47     92.59 o 
 -18   3   6      205.85      189.18     55.30 o 
 -17   3   6     2306.42     2339.40     66.26 o 
 -16   3   6        9.93       17.03     57.26 o 
 -15   3   6     3212.53     3063.48     69.21 o 
 -14   3   6      229.46      218.46     65.51 o 
 -13   3   6     5670.35     5713.73    115.69 o 
 -12   3   6     4920.59     4676.39     89.72 o 
 -11   3   6     3926.85     3829.33     80.22 o 
 -10   3   6     7552.68     7182.37    141.81 o 
  -9   3   6     9474.81     9250.57    115.94 o 
  -8   3   6    13339.98    12506.63    109.29 o 
  -7   3   6    13088.49    12030.58    408.54 o 
  -6   3   6    17613.66    15715.24    573.88 o 
  -5   3   6     7758.52     7598.38    181.42 o 
  -4   3   6    35716.05    36211.25    961.09 o 
  -3   3   6     1678.95     1633.41     82.57 o 
  -2   3   6    31309.04    33120.95   1438.27 o 
  -1   3   6       20.75       13.41     47.10 o 
   0   3   6    11793.24    11858.13    500.43 o 
   1   3   6       34.87      134.29     50.85 o 
   2   3   6    10207.00     9481.43    383.01 o 
   3   3   6      587.26      633.75     50.38 o 
   4   3   6    23150.33    22344.13   1041.16 o 
   5   3   6    11485.15    11136.87    552.39 o 
   6   3   6     4747.83     4517.02    225.03 o 
   7   3   6    11865.27    11577.87    714.62 o 
   8   3   6     3416.62     3568.22    168.18 o 
   9   3   6     4140.95     4291.96    189.19 o 
  10   3   6     3419.95     3474.03    163.41 o 
  11   3   6     5693.97     5598.56    341.77 o 
  12   3   6      672.23      670.16     51.78 o 
  13   3   6     8247.90     8341.10    401.31 o 
  14   3   6      121.36      121.92     40.06 o 
  15   3   6     4139.36     4438.90    226.70 o 
  16   3   6       48.22       73.26     43.80 o 
 -18   4   6     1965.56     2120.48     91.10 o 
 -17   4   6      158.85      220.88     46.50 o 
 -16   4   6     6668.37     7213.60    441.08 o 
 -15   4   6        1.67       13.71     57.12 o 
 -14   4   6    10172.54     9662.01    232.03 o 
 -13   4   6      973.03      905.07     58.66 o 
 -12   4   6     6523.20     6456.19    132.85 o 
 -11   4   6      609.94      625.09     57.21 o 
 -10   4   6     2871.76     2720.71     66.80 o 
  -9   4   6     1923.94     1759.17     61.05 o 
  -8   4   6     5349.08     5471.98    223.91 o 
  -7   4   6     9915.84    10124.12    311.63 o 
  -6   4   6     3949.54     3437.31    162.97 o 
  -5   4   6    27183.92    26423.68    914.79 o 
  -4   4   6      951.56     1101.97     62.62 o 
  -3   4   6    13292.78    11901.00    437.06 o 
  -2   4   6      230.69      258.18     58.74 o 
  -1   4   6    16855.56    15454.79    463.55 o 
   0   4   6       34.74       36.57     59.38 o 
   1   4   6    31741.55    30963.14   1176.63 o 
   2   4   6      566.46      612.06     50.64 o 
   3   4   6    31890.88    30730.70   1484.83 o 
   4   4   6    12133.41    11258.70    533.89 o 
   5   4   6    14693.86    14737.41    746.96 o 
   6   4   6     7976.56     7939.45    413.68 o 
   7   4   6    12665.64    12586.95    839.63 o 
   8   4   6     5882.69     5727.08    305.37 o 
   9   4   6     4679.66     4299.28    246.57 o 
  10   4   6     5918.95     5617.79    264.26 o 
  11   4   6     1917.60     1995.50    127.99 o 
  12   4   6     4014.30     4158.94    197.08 o 
  13   4   6        8.09       26.97     44.60 o 
  14   4   6     2577.44     2670.92    135.92 o 
  15   4   6      143.51      140.57     48.28 o 
  16   4   6     1641.79     1648.18     98.29 o 
 -17   5   6       92.54       87.95     59.69 o 
 -16   5   6       75.83      103.83     66.31 o 
 -15   5   6      174.85      139.87     53.54 o 
 -14   5   6       88.88      107.63     56.87 o 
 -13   5   6      435.72      447.90     61.48 o 
 -12   5   6       11.71       60.77     74.34 o 
 -11   5   6     1730.04     1675.28     79.49 o 
 -10   5   6      862.37      847.80     68.20 o 
  -9   5   6     1915.75     1877.72     82.12 o 
  -8   5   6     3913.38     4270.09    107.58 o 
  -7   5   6      420.82      499.29     99.26 o 
  -6   5   6     1976.48     2027.02    120.75 o 
  -5   5   6     1839.80     1943.99     89.62 o 
  -4   5   6     1923.76     2023.27     67.14 o 
  -3   5   6      978.84      775.43     58.83 o 
  -2   5   6     1089.97      871.27     56.09 o 
  -1   5   6     1582.02     1642.44     71.33 o 
   0   5   6     4162.70     4126.79    129.02 o 
   1   5   6       20.21       67.98     45.81 o 
   2   5   6     1861.79     1666.45     68.77 o 
   3   5   6       38.44      116.51     48.90 o 
   4   5   6       55.87      111.77     52.21 o 
   5   5   6      321.47      434.01     50.15 o 
   6   5   6       67.96      130.69     49.10 o 
   7   5   6     2504.67     2212.29    136.03 o 
   8   5   6       76.00      111.96     52.27 o 
   9   5   6     1911.41     2045.00    123.26 o 
  10   5   6      558.58      582.05     51.33 o 
  11   5   6     1016.68     1042.96     66.32 o 
  12   5   6       73.77      136.17     45.71 o 
  13   5   6     1063.50     1145.55     52.47 o 
  14   5   6        2.71        6.88     46.87 o 
  15   5   6      517.54      533.92     47.88 o 
 -16   6   6      374.07      374.21     84.95 o 
 -15   6   6       71.97       86.72     86.23 o 
 -14   6   6      661.52      688.27     74.79 o 
 -13   6   6      521.88      698.54     98.91 o 
 -12   6   6      822.13      835.08     66.44 o 
 -11   6   6     1167.24     1212.99     95.00 o 
 -10   6   6     1628.64     1789.57     97.89 o 
  -9   6   6     1482.10     1714.85     81.72 o 
  -8   6   6      821.32      757.32     80.01 o 
  -7   6   6     1706.47     1718.95     85.54 o 
  -6   6   6      452.09      532.84     82.12 o 
  -5   6   6     3972.56     4013.75    123.67 o 
  -4   6   6       25.53       83.81     61.34 o 
  -3   6   6     5424.04     5006.58    145.46 o 
  -2   6   6        6.51      107.07     64.56 o 
  -1   6   6     3064.56     3062.70    115.26 o 
   0   6   6        3.32       95.35     59.07 o 
   1   6   6     5047.50     5086.12    163.35 o 
   2   6   6      462.45      495.39     53.63 o 
   3   6   6     1279.87     1312.19     64.86 o 
   4   6   6     1151.57     1238.26     69.03 o 
   5   6   6     1489.58     1666.01    100.12 o 
   6   6   6     1161.54     1208.74     58.52 o 
   7   6   6      601.30      750.07     58.88 o 
   8   6   6      523.85      524.52     59.54 o 
   9   6   6      951.34      962.33     57.16 o 
  10   6   6      408.84      474.48     47.02 o 
  11   6   6      849.23      892.54     62.20 o 
  12   6   6     1105.15     1139.25     59.24 o 
  13   6   6       98.64      103.45     47.04 o 
  14   6   6      776.43      792.49     58.86 o 
 -15   7   6     1462.60     1383.73     68.62 o 
 -14   7   6      390.95      355.73     62.67 o 
 -13   7   6     1896.82     1845.16    104.30 o 
 -12   7   6      917.38      980.51     75.49 o 
 -11   7   6     2151.88     2249.01    179.48 o 
 -10   7   6     1625.32     1648.44     70.66 o 
  -9   7   6     3130.11     2807.42     75.77 o 
  -8   7   6     4543.46     4412.62    164.18 o 
  -7   7   6     2794.42     3099.42    104.97 o 
  -6   7   6     8994.24     9478.41    125.58 o 
  -5   7   6      586.81      563.42     89.03 o 
  -4   7   6     5506.46     5106.82    178.65 o 
  -3   7   6      277.80      285.68     59.71 o 
  -2   7   6     5105.59     5394.36    198.75 o 
  -1   7   6      557.95      461.68     53.13 o 
   0   7   6     6394.78     6437.88    265.95 o 
   1   7   6       42.13       49.31     52.99 o 
   2   7   6    11849.89    11997.28    511.61 o 
   3   7   6     1421.11     1579.16     59.05 o 
   4   7   6     6271.67     5879.36    321.77 o 
   5   7   6     2758.82     2704.02    157.16 o 
   6   7   6      879.76      962.46     55.81 o 
   7   7   6     2537.22     2688.80    161.93 o 
   8   7   6     1294.68     1313.08     57.83 o 
   9   7   6     2541.05     2549.97    162.59 o 
  10   7   6      941.44     1108.22     59.67 o 
  11   7   6     3154.00     3187.35    237.12 o 
  12   7   6      360.17      348.93     54.52 o 
  13   7   6     2457.73     2418.72     99.86 o 
 -14   8   6     1173.15      961.09     98.56 o 
 -13   8   6        1.58       14.41     69.39 o 
 -12   8   6     1194.35     1274.38     90.99 o 
 -11   8   6       46.46        7.21     86.27 o 
 -10   8   6     1386.89     1596.67     92.70 o 
  -9   8   6      206.73      201.40     73.30 o 
  -8   8   6     1053.93     1129.22     85.00 o 
  -7   8   6     1176.48     1241.68     96.43 o 
  -6   8   6      306.43      465.08     92.70 o 
  -5   8   6     2841.89     3160.93    119.33 o 
  -4   8   6        9.27       55.93     63.48 o 
  -3   8   6     2758.89     2666.70     79.13 o 
  -2   8   6       22.69       32.95     54.37 o 
  -1   8   6     2048.62     2203.21     64.36 o 
   0   8   6      111.93      146.31     59.31 o 
   1   8   6     2363.76     2433.19     77.83 o 
   2   8   6      197.67      197.07     53.29 o 
   3   8   6     1882.00     1817.86     65.38 o 
   4   8   6      717.34      697.84     50.17 o 
   5   8   6     3340.82     3374.43    222.64 o 
   6   8   6      831.78      928.75     62.46 o 
   7   8   6     1826.25     1928.77    123.47 o 
   8   8   6      497.51      541.54     56.12 o 
   9   8   6      744.53      811.15     60.69 o 
  10   8   6      495.45      587.78     57.61 o 
  11   8   6      112.28      172.19     63.96 o 
 -11   9   6        4.15        7.81     85.00 o 
 -10   9   6        2.24       27.12     86.92 o 
  -9   9   6        9.70       26.41     86.66 o 
  -8   9   6        1.17      -15.15     88.31 o 
  -7   9   6      172.80      151.63     72.50 o 
  -6   9   6        7.89       42.82     69.70 o 
  -5   9   6      503.28      528.53     90.75 o 
  -4   9   6        2.98      -23.45     64.19 o 
  -3   9   6      218.69      304.86     61.82 o 
  -2   9   6       47.60       73.49     54.26 o 
  -1   9   6        1.47       25.27     54.12 o 
   0   9   6        1.17       17.83     53.24 o 
   1   9   6        0.16       22.07     49.69 o 
   2   9   6       17.34       24.73     49.32 o 
   3   9   6       16.62       48.58     49.61 o 
   4   9   6       40.42       72.71     53.12 o 
   5   9   6       11.57        9.93     50.89 o 
   6   9   6       26.66       15.50     50.17 o 
   7   9   6       63.71      118.19     62.80 o 
   8   9   6        4.60       51.73     54.03 o 
   9   9   6       86.23      134.79     59.84 o 
  -8  10   6      282.00      270.71     72.25 o 
  -7  10   6      666.67      630.23     90.54 o 
  -6  10   6      153.97      170.61     62.65 o 
  -5  10   6      821.86      798.56    127.33 o 
  -4  10   6        4.65        9.09     79.37 o 
  -3  10   6      639.55      671.62     55.96 o 
  -2  10   6        0.03       13.02     53.12 o 
  -1  10   6      693.42      716.26     59.77 o 
   0  10   6        4.38       14.75     52.13 o 
   1  10   6      918.82      893.35     52.45 o 
   2  10   6       33.97       45.44     49.29 o 
   3  10   6      922.32      909.72     52.40 o 
   4  10   6      271.42      294.75     55.31 o 
   5  10   6      488.23      556.07     56.13 o 
   6  10   6      344.83      333.25     50.67 o 
 -19   1   7      638.62      645.13     56.83 o 
 -18   1   7     2291.11     2296.06     63.53 o 
 -17   1   7      437.38      530.75     58.54 o 
 -16   1   7     4912.35     5064.45     77.68 o 
 -15   1   7       27.90       52.60     57.51 o 
 -14   1   7     8469.85     8322.18     86.53 o 
 -13   1   7      269.75      305.80     59.16 o 
 -12   1   7     8058.31     7684.54     84.65 o 
 -11   1   7      113.31      110.14     58.43 o 
 -10   1   7     8088.79     7465.23    185.76 o 
  -9   1   7      126.71      172.10     59.97 o 
  -8   1   7    16646.10    15927.97    287.38 o 
  -7   1   7     3018.92     3206.88     84.25 o 
  -6   1   7    12945.29    12674.69    276.04 o 
  -5   1   7    12846.81    13177.37     95.66 o 
  -4   1   7      112.01      157.74     59.79 o 
  -3   1   7    28670.61    30010.00    996.79 o 
  -2   1   7      403.18      528.44     45.29 o 
  -1   1   7    30731.25    31543.15   1422.48 o 
   0   1   7      446.56      423.90     44.26 o 
   1   1   7    43320.54    43974.25   2815.82 o 
   2   1   7      425.35      394.54    130.04 o 
   3   1   7    45587.48    48094.80   2457.85 o 
   4   1   7     1253.80     1326.40     59.84 o 
   5   1   7    18528.19    19282.91    962.15 o 
   6   1   7     2355.20     2548.63    128.76 o 
   7   1   7    13674.65    12931.42    480.29 o 
   8   1   7      468.55      390.82     51.93 o 
   9   1   7     9894.67     9645.70    375.51 o 
  10   1   7     2756.42     2718.33    129.54 o 
  11   1   7     4003.86     4049.33    192.80 o 
  12   1   7     4640.87     4828.89    223.75 o 
  13   1   7      627.22      635.55     37.10 o 
  14   1   7     2911.25     3005.24    191.64 o 
  15   1   7       22.69       48.48     39.52 o 
  16   1   7     1658.99     1681.59     87.47 o 
  17   1   7        0.36      -22.67     52.02 o 
 -19   2   7     1220.62     1283.83     65.34 o 
 -18   2   7      645.62      681.01     57.08 o 
 -17   2   7     4258.57     4109.86    134.90 o 
 -16   2   7      155.39      200.60     51.41 o 
 -15   2   7     6771.18     6458.11    174.75 o 
 -14   2   7      121.29      139.48     57.07 o 
 -13   2   7     4982.49     5025.47     81.10 o 
 -12   2   7     1923.44     1780.99     62.89 o 
 -11   2   7     8019.66     7500.28    118.42 o 
 -10   2   7     6507.00     6246.40     77.40 o 
  -9   2   7    16548.69    15462.89    122.69 o 
  -8   2   7    22649.29    21800.01    240.08 o 
  -7   2   7    20327.62    20039.47    371.83 o 
  -6   2   7    33628.87    33529.18    222.32 o 
  -5   2   7    24938.47    24938.90    779.22 o 
  -4   2   7    19756.81    18780.02    577.96 o 
  -3   2   7     8936.39     8891.45    365.42 o 
  -2   2   7    21850.51    21134.04   1358.47 o 
  -1   2   7     1863.87     1861.66     49.50 o 
   0   2   7    42774.92    44491.32   2260.57 o 
   1   2   7    11319.50    12639.12    688.10 o 
   2   2   7    37694.82    37358.57   1988.48 o 
   3   2   7     1225.31     1201.39     53.19 o 
   4   2   7    24779.41    23327.71   1227.30 o 
   5   2   7     8707.26     8121.66    419.92 o 
   6   2   7     9793.42    10251.97    476.36 o 
   7   2   7     7026.80     6968.49    328.54 o 
   8   2   7    10068.55     9935.94    402.68 o 
   9   2   7     7154.19     6738.28    316.09 o 
  10   2   7    10640.79    10713.74    444.73 o 
  11   2   7     9551.96     9718.57    369.37 o 
  12   2   7     1653.28     1681.14     98.12 o 
  13   2   7    10725.56    10831.76    472.59 o 
  14   2   7       21.55       20.27     45.14 o 
  15   2   7     4884.70     5183.74    263.08 o 
  16   2   7      164.31      182.08     47.88 o 
 -19   3   7       95.16      118.71     59.89 o 
 -18   3   7      455.71      487.27     58.10 o 
 -17   3   7      783.86      884.53     64.98 o 
 -16   3   7     1060.41     1122.39     59.51 o 
 -15   3   7      150.00      183.04     52.22 o 
 -14   3   7     2928.35     2796.92     60.85 o 
 -13   3   7       58.17      125.52     67.24 o 
 -12   3   7     3066.21     3051.41    122.14 o 
 -11   3   7       38.51       35.63     58.90 o 
 -10   3   7     3880.07     3787.46    129.29 o 
  -9   3   7      903.00      816.21     58.94 o 
  -8   3   7     7736.54     7414.82     79.56 o 
  -7   3   7     2139.99     2003.71     84.53 o 
  -6   3   7     5112.45     4822.16    181.26 o 
  -5   3   7     7211.41     6735.02    223.62 o 
  -4   3   7      481.02      447.89     57.54 o 
  -3   3   7     4801.15     5010.62    212.37 o 
  -2   3   7       52.33      134.93     55.81 o 
  -1   3   7     5366.30     5070.96    269.40 o 
   0   3   7       59.17      151.68     41.42 o 
   1   3   7    17102.75    15915.70    543.26 o 
   2   3   7     1651.56     1595.56     61.49 o 
   3   3   7     7472.63     7563.05    329.11 o 
   4   3   7      199.34      130.88     46.54 o 
   5   3   7     3635.53     3420.87    158.74 o 
   6   3   7     1063.50     1021.38     53.21 o 
   7   3   7     9127.93     9127.44    493.39 o 
   8   3   7      547.36      480.95     46.62 o 
   9   3   7     5000.98     4681.18    219.81 o 
  10   3   7      545.12      554.93     52.61 o 
  11   3   7      625.81      620.42     46.36 o 
  12   3   7     1169.99     1172.94     52.83 o 
  13   3   7        6.41       27.58     43.58 o 
  14   3   7      886.77      955.13     46.93 o 
  15   3   7        3.10       24.18     41.68 o 
  16   3   7      854.82      917.06     50.07 o 
 -18   4   7       25.17       26.41     49.35 o 
 -17   4   7      696.28      739.85     59.53 o 
 -16   4   7       19.21       80.90     59.85 o 
 -15   4   7      735.23      711.73     68.86 o 
 -14   4   7      591.93      559.37     62.91 o 
 -13   4   7      774.75      743.27     71.52 o 
 -12   4   7        5.58       79.43     60.84 o 
 -11   4   7      632.04      680.93     70.19 o 
 -10   4   7      314.25      330.30     64.37 o 
  -9   4   7      812.58      784.22     59.68 o 
  -8   4   7     1139.18     1073.17     58.41 o 
  -7   4   7      205.35      247.22     60.63 o 
  -6   4   7     2441.02     2408.01    125.64 o 
  -5   4   7      146.48      201.62     58.69 o 
  -4   4   7     5555.08     5399.86    222.12 o 
  -3   4   7      413.78      472.31     50.18 o 
  -2   4   7     1114.36     1118.47     59.68 o 
  -1   4   7     3508.24     3171.56    148.93 o 
   0   4   7     4682.79     4432.43    196.72 o 
   1   4   7        0.45      120.68     50.28 o 
   2   4   7     5760.54     5328.43    270.56 o 
   3   4   7     1325.73     1325.60     65.04 o 
   4   4   7     2104.21     2014.74    101.45 o 
   5   4   7      568.77      612.12     45.55 o 
   6   4   7      771.39      749.60     44.49 o 
   7   4   7      325.35      311.64     50.39 o 
   8   4   7      325.49      353.66     45.06 o 
   9   4   7       26.70      140.69     48.75 o 
  10   4   7      429.40      354.37     51.60 o 
  11   4   7      456.86      468.76     50.61 o 
  12   4   7       93.37      128.08     42.68 o 
  13   4   7      810.90      870.93     49.29 o 
  14   4   7       42.44       54.63     40.91 o 
  15   4   7      116.55      113.42     36.37 o 
 -17   5   7      187.14      224.97     55.87 o 
 -16   5   7     4097.69     4099.81    201.70 o 
 -15   5   7       40.86       50.82     54.96 o 
 -14   5   7     5155.57     5106.63    269.08 o 
 -13   5   7      271.43      269.64     58.44 o 
 -12   5   7     4068.55     3871.95    306.31 o 
 -11   5   7      500.95      434.90     90.42 o 
 -10   5   7     3745.40     3850.36    153.66 o 
  -9   5   7      115.79      153.68     76.24 o 
  -8   5   7     6992.14     6494.61    304.89 o 
  -7   5   7     5325.23     4959.90    207.92 o 
  -6   5   7     7422.89     7393.82    152.52 o 
  -5   5   7    10550.79     9928.42     98.16 o 
  -4   5   7     3534.68     3594.35    152.28 o 
  -3   5   7    11720.57    11106.53    356.83 o 
  -2   5   7     1315.45     1280.94     62.82 o 
  -1   5   7    12890.96    12741.12    356.55 o 
   0   5   7      121.33      131.52     59.66 o 
   1   5   7    21091.53    19699.34   1065.45 o 
   2   5   7      181.08      217.57     50.02 o 
   3   5   7    20023.35    19432.86   1015.34 o 
   4   5   7     1835.22     1767.31     85.29 o 
   5   5   7    10271.62    10009.90    582.20 o 
   6   5   7     1197.72     1330.91     83.14 o 
   7   5   7     8718.72     8965.01    477.64 o 
   8   5   7      966.53      933.75     54.09 o 
   9   5   7     6080.66     6502.14    296.25 o 
  10   5   7     3530.95     3446.41    158.55 o 
  11   5   7     2221.55     2277.53    128.48 o 
  12   5   7     2668.61     2695.98    130.43 o 
  13   5   7      385.52      399.14     43.23 o 
  14   5   7     1417.39     1484.82     87.44 o 
  15   5   7       29.11       39.53     55.96 o 
 -16   6   7       93.24      170.80     58.57 o 
 -15   6   7     1397.27     1387.67     66.69 o 
 -14   6   7       56.50       86.97     68.72 o 
 -13   6   7     2268.31     2270.98     96.35 o 
 -12   6   7      108.60      135.25     62.16 o 
 -11   6   7     2122.68     2244.82    183.04 o 
 -10   6   7      755.03      901.04     92.92 o 
  -9   6   7     4292.28     4073.85     86.22 o 
  -8   6   7     2869.18     2821.54    138.80 o 
  -7   6   7     6717.23     7031.90    116.58 o 
  -6   6   7     5435.75     5270.92    130.89 o 
  -5   6   7     7262.48     6700.80    180.91 o 
  -4   6   7     7091.98     6464.23    229.80 o 
  -3   6   7     4320.10     3996.85    148.69 o 
  -2   6   7     6809.56     6559.82    216.75 o 
  -1   6   7     2034.48     1950.25     70.51 o 
   0   6   7     5823.40     5628.68    159.95 o 
   1   6   7      482.01      467.32     45.60 o 
   2   6   7     5326.65     5052.78    265.33 o 
   3   6   7       92.84      135.13     47.07 o 
   4   6   7     6377.36     6137.01    203.14 o 
   5   6   7      865.52      800.38     47.70 o 
   6   6   7     3198.38     3314.11    182.72 o 
   7   6   7     1638.44     1628.22    101.86 o 
   8   6   7     2752.74     2941.42    193.68 o 
   9   6   7     2393.31     2554.93    172.89 o 
  10   6   7     2218.71     2203.74    115.78 o 
  11   6   7     3186.07     3491.56    199.09 o 
  12   6   7      457.51      429.97     52.20 o 
  13   6   7     2698.92     2882.81    144.40 o 
  14   6   7      122.62      104.12     82.39 o 
 -15   7   7       73.62      111.41     84.21 o 
 -14   7   7      204.17      238.94    107.34 o 
 -13   7   7      166.47      243.64     69.95 o 
 -12   7   7      167.15      229.51     85.33 o 
 -11   7   7      263.70      379.72     88.08 o 
 -10   7   7      156.18      192.33     62.46 o 
  -9   7   7       70.71      103.98     76.52 o 
  -8   7   7      153.20      185.14     75.78 o 
  -7   7   7       99.20      194.17     77.27 o 
  -6   7   7       40.34      130.67     95.06 o 
  -5   7   7      192.68      188.11     65.95 o 
  -4   7   7        9.91       64.69     62.17 o 
  -3   7   7       18.32       26.62     57.95 o 
  -2   7   7        7.47       12.90     55.55 o 
  -1   7   7       43.51       25.58     55.24 o 
   0   7   7       49.61       81.17     58.29 o 
   1   7   7     1818.65     1877.11     87.85 o 
   2   7   7       33.34      121.76     56.00 o 
   3   7   7      687.99      666.08     55.28 o 
   4   7   7      131.78      137.24     51.44 o 
   5   7   7      260.23      328.65     49.87 o 
   6   7   7       57.09       73.44     43.92 o 
   7   7   7      209.49      198.68     50.02 o 
   8   7   7       23.02       50.87     43.96 o 
   9   7   7       22.63        7.25     52.66 o 
  10   7   7       11.82       56.41     51.17 o 
  11   7   7        0.48        6.83     52.31 o 
  12   7   7       21.43       -4.41     47.06 o 
 -13   8   7      425.37      312.19     72.57 o 
 -12   8   7      130.29      204.66     70.57 o 
 -11   8   7      505.76      493.20     61.83 o 
 -10   8   7      109.81       95.81     62.39 o 
  -9   8   7     1280.96     1340.67     90.82 o 
  -8   8   7      442.83      435.72     74.43 o 
  -7   8   7     1457.55     1513.73     96.75 o 
  -6   8   7     1606.01     1626.93    130.20 o 
  -5   8   7      173.59      211.28     78.31 o 
  -4   8   7     1901.42     1913.50     66.21 o 
  -3   8   7       10.57       20.28     57.68 o 
  -2   8   7     1024.00      996.34     52.35 o 
  -1   8   7       62.19       87.22     55.56 o 
   0   8   7     2549.19     2641.63     90.34 o 
   1   8   7        1.64       18.60     48.79 o 
   2   8   7     2392.83     2332.68    103.87 o 
   3   8   7      348.70      390.24     49.80 o 
   4   8   7      971.28     1046.88     54.11 o 
   5   8   7       98.84      152.36     50.49 o 
   6   8   7      631.74      747.74     55.23 o 
   7   8   7        8.63       59.54     49.88 o 
   8   8   7      585.19      697.11     54.49 o 
   9   8   7       85.26      166.85     49.10 o 
  10   8   7      602.48      604.51     47.84 o 
  11   8   7      563.27      702.21     58.70 o 
 -11   9   7       34.76       -0.70     69.77 o 
 -10   9   7     1326.12     1531.90     92.93 o 
  -9   9   7      182.04      238.55     86.71 o 
  -8   9   7     1633.63     1573.06     70.72 o 
  -7   9   7     1180.87     1105.15    126.72 o 
  -6   9   7     1001.42     1022.98     91.83 o 
  -5   9   7     1772.93     1768.22    116.12 o 
  -4   9   7      265.89      260.56     56.17 o 
  -3   9   7     1710.39     1682.70     74.93 o 
  -2   9   7      113.24      142.93     57.07 o 
  -1   9   7     2052.38     2195.87     65.42 o 
   0   9   7       86.10       79.44     53.81 o 
   1   9   7     2825.04     2759.04    141.63 o 
   2   9   7       42.76       44.10     45.25 o 
   3   9   7     2920.50     3180.15    138.73 o 
   4   9   7      364.76      436.70     48.32 o 
   5   9   7     1579.48     1782.35     85.97 o 
   6   9   7      261.71      300.60     49.98 o 
   7   9   7     1504.34     1620.51     78.91 o 
   8   9   7      213.07      264.58     50.63 o 
  -8  10   7      126.47       49.92     72.70 o 
  -7  10   7      772.41      769.18     90.72 o 
  -6  10   7      174.37      177.05     70.99 o 
  -5  10   7      747.90      812.74     77.96 o 
  -4  10   7      359.01      372.75     73.38 o 
  -3  10   7      416.19      437.30     63.31 o 
  -2  10   7      329.27      373.56     56.57 o 
  -1  10   7       91.52      101.14     56.06 o 
   0  10   7      360.36      387.62     53.89 o 
   1  10   7       14.03       -4.13     47.33 o 
   2  10   7      383.32      392.52     49.94 o 
   3  10   7        1.31        7.88     45.03 o 
   4  10   7      392.25      401.23     47.45 o 
   5  10   7       50.42       77.33     52.96 o 
 -19   0   8     1852.21     1941.04     97.01 o 
 -18   0   8     3642.20     3608.13     89.01 o 
 -17   0   8     2451.13     2545.19    124.20 o 
 -16   0   8     5701.92     5924.87    224.50 o 
 -15   0   8       89.27       53.99     71.49 o 
 -14   0   8    10100.60     9714.14    316.28 o 
 -13   0   8      406.62      457.07     74.68 o 
 -12   0   8    16242.17    15773.80    140.25 o 
 -11   0   8     2530.78     2522.60     87.36 o 
 -10   0   8    22287.83    21108.04    134.09 o 
  -9   0   8     1272.69     1492.22     98.54 o 
  -8   0   8    39601.59    37394.63    559.72 o 
  -7   0   8     9327.35     8984.02    111.09 o 
  -6   0   8     5189.42     4600.62     95.56 o 
  -5   0   8    21121.80    22901.23    562.59 o 
  -4   0   8     1838.44     1791.74     83.78 o 
  -3   0   8     5761.80     5679.36    387.69 o 
  -2   0   8    15371.89    16226.62   1369.95 o 
  -1   0   8    19398.94    19350.26   1645.18 o 
   0   0   8    17302.43    16802.08   1154.08 o 
   1   0   8    39692.38    38494.26   3108.69 o 
   2   0   8     1610.55     1597.88     87.01 o 
   3   0   8    81898.24    88813.01   7175.67 o 
   4   0   8       42.20      100.17     54.55 o 
   5   0   8    51063.90    50476.34   4120.51 o 
   6   0   8       51.80      120.91     57.87 o 
   7   0   8    42316.03    41437.96   2083.54 o 
   8   0   8      648.74      687.87     75.34 o 
   9   0   8    14378.00    13994.48    851.02 o 
  10   0   8      490.14      466.75     56.79 o 
  11   0   8     2439.33     2448.80     90.16 o 
  12   0   8     5401.20     5534.13    335.97 o 
  13   0   8     1515.93     1724.59     84.14 o 
  14   0   8     3406.15     3512.82    218.08 o 
  15   0   8      730.58      804.94     55.88 o 
  16   0   8     2458.10     2728.22    220.67 o 
 -19   1   8       86.71       71.53     50.39 o 
 -18   1   8      751.90      802.73     57.88 o 
 -17   1   8     1374.96     1441.34     66.79 o 
 -16   1   8      173.54      245.59     64.20 o 
 -15   1   8     2770.51     2694.02     74.58 o 
 -14   1   8      387.67      468.96     53.39 o 
 -13   1   8     1772.06     1989.19     68.73 o 
 -12   1   8      651.32      721.04     66.82 o 
 -11   1   8     6250.01     6064.50     73.68 o 
 -10   1   8      538.64      563.22     56.72 o 
  -9   1   8    16629.84    15531.19    348.55 o 
  -8   1   8     6889.24     6820.96    101.86 o 
  -7   1   8    15065.25    15272.31    238.47 o 
  -6   1   8     7891.21     7789.86     90.25 o 
  -5   1   8    30186.42    30578.37    297.64 o 
  -4   1   8     4011.34     3611.60     92.13 o 
  -3   1   8     3172.60     3287.16    127.34 o 
  -2   1   8     3491.05     3375.58    150.52 o 
  -1   1   8    13739.20    14088.79    595.23 o 
   0   1   8    20836.34    20757.18   1010.34 o 
   1   1   8     2833.08     2827.94    126.08 o 
   2   1   8    20884.49    21523.30   1142.08 o 
   3   1   8      987.61      981.70     83.92 o 
   4   1   8    12121.15    12587.14    582.54 o 
   5   1   8     3025.61     2926.15    146.51 o 
   6   1   8     6525.08     6535.86    273.53 o 
   7   1   8      163.69      178.80     42.03 o 
   8   1   8     3365.84     3094.22     95.09 o 
   9   1   8     2352.20     2150.21     70.79 o 
  10   1   8     5465.61     5383.62    218.47 o 
  11   1   8     4499.42     4564.52    194.22 o 
  12   1   8     1256.41     1406.00     67.73 o 
  13   1   8     2502.61     2613.67     80.39 o 
  14   1   8      403.00      464.91     40.53 o 
  15   1   8     1099.10     1182.80     78.20 o 
  16   1   8      588.59      693.10     45.87 o 
 -19   2   8       44.62       26.62     59.88 o 
 -18   2   8      138.25      211.10     54.68 o 
 -17   2   8        0.55       54.90     55.44 o 
 -16   2   8      480.27      445.80     56.94 o 
 -15   2   8        3.92       44.99     57.28 o 
 -14   2   8       17.98       -0.01     50.52 o 
 -13   2   8        3.27      -17.74     62.67 o 
 -12   2   8       70.47       85.46     51.42 o 
 -11   2   8       25.07       57.45     53.21 o 
 -10   2   8     1533.56     1486.04     69.90 o 
  -9   2   8       29.91       93.97     63.71 o 
  -8   2   8      169.96      152.80     63.96 o 
  -7   2   8     2413.31     2262.17     68.73 o 
  -6   2   8     1002.84      933.51     57.98 o 
  -5   2   8      911.77      867.71     58.17 o 
  -4   2   8      672.60      739.12     51.94 o 
  -3   2   8       33.14      -36.23     46.89 o 
  -2   2   8      383.40      269.30     58.09 o 
  -1   2   8      147.20      137.37     40.35 o 
   0   2   8     3081.50     3176.16    163.50 o 
   1   2   8     6132.83     6751.65    299.42 o 
   2   2   8     1157.83     1197.84     75.43 o 
   3   2   8      368.79      464.74     40.89 o 
   4   2   8      417.61      448.03     41.37 o 
   5   2   8      341.67      320.10     47.10 o 
   6   2   8     1195.06     1195.19     67.41 o 
   7   2   8       35.04       78.64     37.67 o 
   8   2   8       83.13       61.59     45.23 o 
   9   2   8      163.87      213.23     45.47 o 
  10   2   8      308.41      333.66     49.46 o 
  11   2   8      550.17      555.31     52.44 o 
  12   2   8       52.88       59.39     46.24 o 
  13   2   8       82.04      114.59     41.38 o 
  14   2   8       13.20       22.93     44.68 o 
  15   2   8       82.94      111.56     42.03 o 
  16   2   8        4.77        4.59     38.30 o 
 -19   3   8      525.49      448.24     47.10 o 
 -18   3   8      812.27      818.33     57.45 o 
 -17   3   8     1974.07     1885.51     57.16 o 
 -16   3   8      535.98      580.47     52.47 o 
 -15   3   8     3069.74     3062.62     63.21 o 
 -14   3   8       97.52      138.74     63.18 o 
 -13   3   8     5510.47     5472.72     83.92 o 
 -12   3   8       28.72        8.53     57.32 o 
 -11   3   8    10474.50    10283.72     91.17 o 
 -10   3   8     3271.72     3220.09     84.31 o 
  -9   3   8    15570.84    14925.61    247.11 o 
  -8   3   8    10343.16     9853.19    435.09 o 
  -7   3   8    20722.85    18849.52    557.91 o 
  -6   3   8    10957.81    10181.53    296.69 o 
  -5   3   8     5442.61     4994.97    153.27 o 
  -4   3   8     8376.00     8082.24    257.53 o 
  -3   3   8    21339.81    20729.93    857.10 o 
  -2   3   8    18417.61    18502.44    896.61 o 
  -1   3   8     7594.82     7128.59    309.65 o 
   0   3   8    18211.55    17314.55    885.96 o 
   1   3   8     8470.80     8470.89    425.56 o 
   2   3   8    13955.95    13153.56    542.07 o 
   3   3   8       30.32       59.81     43.35 o 
   4   3   8    10282.20     9395.80    422.95 o 
   5   3   8      798.06      795.98     51.12 o 
   6   3   8     7120.18     6952.80    396.23 o 
   7   3   8      991.09     1049.64     53.89 o 
   8   3   8     9656.05     9520.05    568.61 o 
   9   3   8     2603.17     2442.89    101.33 o 
  10   3   8     6991.63     7203.02    343.53 o 
  11   3   8     4355.78     4525.64    205.75 o 
  12   3   8     3070.26     3124.35    124.03 o 
  13   3   8     3940.08     3863.81    210.18 o 
  14   3   8     1072.14     1111.20     59.68 o 
  15   3   8     2346.62     2430.61    100.53 o 
 -18   4   8     1547.62     1627.58     71.95 o 
 -17   4   8      868.43      811.72     60.91 o 
 -16   4   8     3775.09     3727.09     70.15 o 
 -15   4   8     1128.19     1165.89     57.32 o 
 -14   4   8     6183.65     6306.89    115.14 o 
 -13   4   8      477.76      456.01     65.75 o 
 -12   4   8     3652.32     3449.42     85.81 o 
 -11   4   8      247.65      318.03     60.13 o 
 -10   4   8     9481.99     9110.06    322.09 o 
  -9   4   8       33.36       86.92     50.69 o 
  -8   4   8    16137.88    15259.86    510.08 o 
  -7   4   8     3536.44     3177.54    136.28 o 
  -6   4   8    12567.45    12334.65    393.53 o 
  -5   4   8     4039.64     4240.35    120.79 o 
  -4   4   8     3471.64     3210.51    133.63 o 
  -3   4   8     6661.44     5976.40    263.36 o 
  -2   4   8     5261.72     5363.25    260.29 o 
  -1   4   8    15380.25    14836.12    608.12 o 
   0   4   8     7477.85     6736.31    283.72 o 
   1   4   8    38638.98    35630.41   1538.30 o 
   2   4   8       69.29       93.91     53.57 o 
   3   4   8    25305.30    24119.81   1126.28 o 
   4   4   8      397.31      457.22     44.41 o 
   5   4   8    13618.73    12594.77    636.42 o 
   6   4   8      339.96      256.18     44.60 o 
   7   4   8    15584.55    15333.36    764.65 o 
   8   4   8       31.58       58.69     47.06 o 
   9   4   8    11148.37    11159.28    677.53 o 
  10   4   8     1518.48     1459.20     97.70 o 
  11   4   8     2483.42     2627.71    146.43 o 
  12   4   8     2055.60     2059.52    102.18 o 
  13   4   8      461.44      496.83     44.64 o 
  14   4   8     1111.73     1173.31     56.87 o 
  15   4   8      298.19      210.36     46.99 o 
 -17   5   8       14.48       29.14     54.22 o 
 -16   5   8      148.76      179.62     61.21 o 
 -15   5   8       45.70       50.27     53.16 o 
 -14   5   8       94.17       79.90     57.13 o 
 -13   5   8      201.01      183.26     53.46 o 
 -12   5   8      169.01      231.51     61.82 o 
 -11   5   8     1450.14     1492.30     78.19 o 
 -10   5   8      123.77      118.68     57.92 o 
  -9   5   8     1859.19     1796.85     68.92 o 
  -8   5   8      128.16      178.40     63.91 o 
  -7   5   8     4954.44     5208.93    243.64 o 
  -6   5   8      976.47      996.95     66.40 o 
  -5   5   8     2600.56     2486.90     77.95 o 
  -4   5   8     1352.96     1206.02     57.78 o 
  -3   5   8      162.03      231.48     53.82 o 
  -2   5   8     1035.43     1105.74     55.36 o 
  -1   5   8       20.94      100.70     58.68 o 
   0   5   8     1001.07      876.17     60.34 o 
   1   5   8     1517.58     1618.91     76.55 o 
   2   5   8       86.29      103.85     48.74 o 
   3   5   8      387.28      363.58     47.82 o 
   4   5   8      607.87      515.26     45.57 o 
   5   5   8      155.85      199.88     44.10 o 
   6   5   8      508.65      595.63     46.84 o 
   7   5   8      145.69      140.90     48.33 o 
   8   5   8      269.45      208.21     46.94 o 
   9   5   8      102.82      102.20     56.52 o 
  10   5   8      585.13      585.64     50.92 o 
  11   5   8      439.49      468.59     46.33 o 
  12   5   8      298.00      261.37     40.31 o 
  13   5   8      933.88      933.91     49.55 o 
  14   5   8      174.72      209.62     41.74 o 
 -16   6   8      390.60      426.80     69.40 o 
 -15   6   8       12.58       60.78     84.47 o 
 -14   6   8      352.84      351.32     68.97 o 
 -13   6   8        2.44       27.13     72.40 o 
 -12   6   8     1395.30     1397.12     75.98 o 
 -11   6   8       52.97       89.83     62.60 o 
 -10   6   8     2250.78     2138.56     93.43 o 
  -9   6   8      578.91      509.89     78.06 o 
  -8   6   8     1023.87     1194.96     89.61 o 
  -7   6   8     1098.45     1224.46     75.93 o 
  -6   6   8      450.56      513.67     77.14 o 
  -5   6   8     2223.21     2154.63     79.42 o 
  -4   6   8      305.17      425.13     60.77 o 
  -3   6   8      547.79      687.16     62.74 o 
  -2   6   8      429.40      334.30     48.73 o 
  -1   6   8     1652.82     1577.34     68.09 o 
   0   6   8      947.47      989.96     59.93 o 
   1   6   8     1781.08     1843.49     83.90 o 
   2   6   8        6.03       11.72     47.59 o 
   3   6   8     2130.81     2059.37    110.24 o 
   4   6   8        2.61       58.97     45.20 o 
   5   6   8     2120.77     2119.52    138.69 o 
   6   6   8       21.20       62.47     45.79 o 
   7   6   8      789.25      885.13     81.00 o 
   8   6   8      190.70      200.20     43.47 o 
   9   6   8     1189.02     1255.22     66.65 o 
  10   6   8      207.61      222.63     47.79 o 
  11   6   8      726.59      797.21     53.38 o 
  12   6   8      493.84      538.59     52.04 o 
  13   6   8      191.33      171.67     45.10 o 
 -15   7   8      986.42      906.78     72.89 o 
 -14   7   8       10.99       13.68     67.39 o 
 -13   7   8     1312.94     1455.71    177.91 o 
 -12   7   8       70.99       31.79     68.89 o 
 -11   7   8     2216.10     2221.10     80.38 o 
 -10   7   8        9.93       62.88     86.49 o 
  -9   7   8     5851.89     6259.21    596.40 o 
  -8   7   8      836.58      912.39     78.53 o 
  -7   7   8     6983.36     6939.03    152.19 o 
  -6   7   8     2407.84     2380.08     80.35 o 
  -5   7   8     3459.87     3443.56     82.92 o 
  -4   7   8     2703.43     2612.73     99.24 o 
  -3   7   8     2239.35     2001.18     80.93 o 
  -2   7   8     2465.82     2347.05     75.85 o 
  -1   7   8     2374.60     2456.07     84.09 o 
   0   7   8     5472.12     5642.45    252.46 o 
   1   7   8     1125.69     1003.83     64.69 o 
   2   7   8    10397.10     9688.47    575.79 o 
   3   7   8       77.46       71.73     50.49 o 
   4   7   8     3901.20     4167.65    233.91 o 
   5   7   8      370.83      461.89     44.86 o 
   6   7   8     2460.24     2456.48    132.11 o 
   7   7   8       84.69      128.71     48.10 o 
   8   7   8     2264.29     2543.00    152.15 o 
   9   7   8      779.00      965.38     46.73 o 
  10   7   8     1635.50     1589.05     95.88 o 
  11   7   8     1466.18     1513.97     72.61 o 
  12   7   8      833.58      840.38     59.26 o 
 -13   8   8      108.35      123.52     83.85 o 
 -12   8   8     1046.32     1140.16     74.80 o 
 -11   8   8       81.30      111.85     69.22 o 
 -10   8   8     1304.60     1275.96     75.89 o 
  -9   8   8       42.37       67.65     87.98 o 
  -8   8   8     1877.06     1854.94    138.37 o 
  -7   8   8       76.15       98.89     71.48 o 
  -6   8   8     1421.44     1523.62     94.51 o 
  -5   8   8      913.73      796.31     73.52 o 
  -4   8   8      811.10      880.00     62.27 o 
  -3   8   8     1182.79     1291.06     61.10 o 
  -2   8   8      536.20      548.92     54.16 o 
  -1   8   8     2108.75     2100.30     70.44 o 
   0   8   8      403.03      452.00     51.79 o 
   1   8   8     2150.02     2366.55     82.27 o 
   2   8   8        7.28       62.73     46.72 o 
   3   8   8     3109.99     3187.32    136.43 o 
   4   8   8       79.01       82.21     44.54 o 
   5   8   8     2779.25     2883.60    144.27 o 
   6   8   8        4.08       29.44     45.89 o 
   7   8   8     1858.57     1987.14     90.01 o 
   8   8   8        8.10       16.79     45.20 o 
   9   8   8     1512.17     1697.17    117.52 o 
  10   8   8       84.19      119.98     51.71 o 
 -11   9   8        1.84        5.10     67.86 o 
 -10   9   8        3.11       42.17     59.94 o 
  -9   9   8       12.61      -19.66     69.81 o 
  -8   9   8       13.37       19.49     70.01 o 
  -7   9   8       80.14       73.70     68.26 o 
  -6   9   8      121.59      130.94     72.67 o 
  -5   9   8      191.92      186.18     64.04 o 
  -4   9   8       27.00       -0.90     58.92 o 
  -3   9   8       68.75       53.43     46.53 o 
  -2   9   8        5.95       20.07     53.74 o 
  -1   9   8        7.72        5.37     53.52 o 
   0   9   8        3.48      -10.24     54.97 o 
   1   9   8       12.43       36.17     49.37 o 
   2   9   8       40.69       87.41     48.18 o 
   3   9   8       72.94      108.55     50.87 o 
   4   9   8       62.18       28.09     46.04 o 
   5   9   8        0.51       18.35     42.22 o 
   6   9   8       12.23        9.77     43.00 o 
   7   9   8       33.38       45.07     49.38 o 
   8   9   8       35.38       36.63     47.61 o 
  -7  10   8      308.38      325.83     73.59 o 
  -6  10   8      404.45      381.65     71.62 o 
  -5  10   8      448.31      546.92     88.16 o 
  -4  10   8      223.30      260.42     67.43 o 
  -3  10   8      337.18      338.10     58.70 o 
  -2  10   8      266.84      345.59     56.21 o 
  -1  10   8      463.04      564.78     59.74 o 
   0  10   8      214.54      221.80     48.54 o 
   1  10   8      894.45      898.67     52.52 o 
   2  10   8        9.28       13.29     47.12 o 
   3  10   8      915.22      984.92     54.75 o 
   4  10   8       33.11       39.80     42.26 o 
 -19   1   9     1316.36     1373.19     55.58 o 
 -18   1   9     1346.03     1247.63     51.54 o 
 -17   1   9     2015.23     2034.75     62.22 o 
 -16   1   9     2736.89     2766.00     63.87 o 
 -15   1   9      872.56      885.52     58.28 o 
 -14   1   9     2619.47     2601.55     82.50 o 
 -13   1   9      381.87      413.01     52.79 o 
 -12   1   9     5667.53     5461.21    145.60 o 
 -11   1   9     1360.02     1314.68     62.59 o 
 -10   1   9    16346.54    15011.70    111.60 o 
  -9   1   9      250.89      335.49     62.46 o 
  -8   1   9    28074.03    27717.88    722.36 o 
  -7   1   9     1052.40      954.14     56.98 o 
  -6   1   9     4147.00     3962.24     77.33 o 
  -5   1   9     3292.25     3241.25     77.92 o 
  -4   1   9     1273.59     1139.57     54.06 o 
  -3   1   9     4335.21     4410.75    151.01 o 
  -2   1   9    11610.91    11266.92    532.28 o 
  -1   1   9     9764.49     9066.16    440.45 o 
   0   1   9    10157.73     9396.82    472.38 o 
   1   1   9    24337.12    23288.83   1079.40 o 
   2   1   9      987.22      901.76     56.07 o 
   3   1   9    20140.36    19324.74    973.38 o 
   4   1   9       41.83       75.72     33.87 o 
   5   1   9    13764.69    13676.11    746.93 o 
   6   1   9      970.69      953.34     50.58 o 
   7   1   9    10714.02    10008.43    527.74 o 
   8   1   9      448.88      429.71     42.38 o 
   9   1   9     9946.31     9104.42    273.14 o 
  10   1   9      422.00      398.99     48.14 o 
  11   1   9     4095.79     4010.14    162.06 o 
  12   1   9      976.75      975.78     43.09 o 
  13   1   9     1665.61     1768.45     93.35 o 
  14   1   9      955.54     1050.92     44.26 o 
  15   1   9      961.18      999.44     56.01 o 
  16   1   9      901.23      917.21     55.04 o 
 -19   2   9      265.39      235.69     48.93 o 
 -18   2   9     1976.27     2196.36     66.29 o 
 -17   2   9     1691.27     1724.74     90.31 o 
 -16   2   9      976.81     1049.72     58.24 o 
 -15   2   9     3297.61     3292.37     60.51 o 
 -14   2   9      871.08      859.72     63.62 o 
 -13   2   9     2800.52     2717.11     63.65 o 
 -12   2   9      458.53      440.68     56.02 o 
 -11   2   9    10813.59    10178.31    231.78 o 
 -10   2   9       15.00       39.10     57.89 o 
  -9   2   9    33105.09    31947.28    348.57 o 
  -8   2   9     1259.76     1289.74     63.09 o 
  -7   2   9    38634.72    38149.91    538.48 o 
  -6   2   9     1812.15     1548.35     61.78 o 
  -5   2   9    43364.98    42389.11   1462.04 o 
  -4   2   9      542.93      491.75     54.81 o 
  -3   2   9    32112.41    31134.11   1338.05 o 
  -2   2   9    12889.85    12501.47    754.70 o 
  -1   2   9    25467.77    24883.29   1220.52 o 
   0   2   9    27884.94    28874.71   1125.98 o 
   1   2   9     6107.73     5977.62    292.92 o 
   2   2   9    19398.43    19227.14    877.79 o 
   3   2   9      628.07      699.93     43.66 o 
   4   2   9    11214.29    11071.84    516.02 o 
   5   2   9     1173.84     1163.88     65.92 o 
   6   2   9    14695.94    13858.64    679.22 o 
   7   2   9       87.49      142.49     40.59 o 
   8   2   9    17355.99    16717.79    568.29 o 
   9   2   9     1367.39     1357.07     58.74 o 
  10   2   9     8793.57     8690.44    348.90 o 
  11   2   9     5063.37     5005.90    174.42 o 
  12   2   9     4414.66     4694.01    220.58 o 
  13   2   9     3182.97     3203.72    129.12 o 
  14   2   9     2379.83     2459.57     84.85 o 
  15   2   9     1553.63     1570.71     70.03 o 
 -19   3   9      252.21      236.85     62.17 o 
 -18   3   9      224.99      281.41     51.81 o 
 -17   3   9      759.37      793.41     57.11 o 
 -16   3   9      641.41      705.12     56.46 o 
 -15   3   9      889.47      925.97     58.07 o 
 -14   3   9     1283.21     1367.59     65.87 o 
 -13   3   9     1074.45     1098.05     59.09 o 
 -12   3   9     3466.78     3345.48     64.58 o 
 -11   3   9      898.03      995.19     62.84 o 
 -10   3   9     3283.63     3326.51    115.53 o 
  -9   3   9      668.44      625.08     58.17 o 
  -8   3   9     5160.64     4710.68    111.80 o 
  -7   3   9     1500.18     1558.85     64.79 o 
  -6   3   9     4031.58     3905.91    121.50 o 
  -5   3   9       18.21       35.82     50.95 o 
  -4   3   9     1746.19     1464.21     65.21 o 
  -3   3   9     5160.36     4980.42    265.59 o 
  -2   3   9     3644.31     3671.58    127.74 o 
  -1   3   9    10353.25     9984.57    413.89 o 
   0   3   9     1848.69     1915.74     76.12 o 
   1   3   9     9207.61     9362.39    468.80 o 
   2   3   9      181.28      161.05     48.68 o 
   3   3   9     1524.31     1299.29     61.38 o 
   4   3   9      157.98      178.52     44.14 o 
   5   3   9     3986.96     3794.73    194.10 o 
   6   3   9      695.17      623.70     42.19 o 
   7   3   9     5055.69     4904.60    293.86 o 
   8   3   9      667.55      593.03     40.93 o 
   9   3   9     4389.87     4289.93    193.19 o 
  10   3   9       41.34       60.54     39.47 o 
  11   3   9     1274.25     1245.72     60.35 o 
  12   3   9      486.46      476.61     49.76 o 
  13   3   9      324.30      398.80     48.70 o 
  14   3   9      199.40      229.02     38.93 o 
  15   3   9      319.02      333.93     41.60 o 
 -18   4   9      130.66      166.19     53.27 o 
 -17   4   9      364.53      316.92     56.37 o 
 -16   4   9        1.80       49.50     55.84 o 
 -15   4   9      905.52      909.26     60.85 o 
 -14   4   9        2.48       48.60     62.60 o 
 -13   4   9     1364.85     1242.34     62.99 o 
 -12   4   9      340.17      317.05     59.34 o 
 -11   4   9     2306.22     2132.10     89.61 o 
 -10   4   9        7.47       55.32     55.94 o 
  -9   4   9      748.92      697.42     52.18 o 
  -8   4   9      845.55      815.94     58.61 o 
  -7   4   9      693.28      645.70     61.40 o 
  -6   4   9      886.95      832.33     65.13 o 
  -5   4   9     1316.39     1263.09     53.04 o 
  -4   4   9      553.98      518.24     49.65 o 
  -3   4   9     2314.60     2128.32     86.13 o 
  -2   4   9      678.68      646.10     53.80 o 
  -1   4   9     2002.46     2075.84    114.30 o 
   0   4   9     3176.41     3086.14    132.65 o 
   1   4   9       85.36       89.10     49.16 o 
   2   4   9      716.77      697.47     47.00 o 
   3   4   9      251.60      265.25     49.65 o 
   4   4   9      594.00      565.57     45.10 o 
   5   4   9      696.99      743.77     52.77 o 
   6   4   9     3937.51     3807.31    190.41 o 
   7   4   9       16.11       23.83     47.93 o 
   8   4   9     3204.85     3079.63    200.32 o 
   9   4   9      140.76      158.79     48.29 o 
  10   4   9     1395.75     1455.73     97.47 o 
  11   4   9      517.87      607.65     55.80 o 
  12   4   9      170.78      184.11     47.45 o 
  13   4   9       42.73       19.44     40.68 o 
  14   4   9      135.56      157.96     46.34 o 
 -17   5   9      784.55      839.79     60.02 o 
 -16   5   9     1975.85     2018.36    117.21 o 
 -15   5   9      801.35      838.91     67.27 o 
 -14   5   9     3521.82     3255.31     86.40 o 
 -13   5   9      312.91      403.06     65.34 o 
 -12   5   9     4483.10     4432.92    161.76 o 
 -11   5   9      333.62      315.99     54.93 o 
 -10   5   9     6195.13     5771.54    221.79 o 
  -9   5   9       19.35       54.05     53.43 o 
  -8   5   9     6898.83     6721.36    199.14 o 
  -7   5   9      790.25      927.42     65.14 o 
  -6   5   9     3979.09     3653.55    141.13 o 
  -5   5   9     1385.84     1406.10     59.86 o 
  -4   5   9     5648.95     5109.12    226.06 o 
  -3   5   9     2774.22     2572.81     98.91 o 
  -2   5   9     9254.37     8613.99    433.37 o 
  -1   5   9    10619.14     9564.50    395.19 o 
   0   5   9     6381.51     6036.96    257.16 o 
   1   5   9    16734.19    15068.29    818.71 o 
   2   5   9      840.57      878.22     70.27 o 
   3   5   9    13170.48    12883.88    551.54 o 
   4   5   9       12.10       44.75     45.01 o 
   5   5   9     5305.93     5079.44    278.37 o 
   6   5   9      848.59      897.31     57.29 o 
   7   5   9     7810.82     8292.68    460.88 o 
   8   5   9        4.05       19.16     45.90 o 
   9   5   9     7969.70     7996.12    435.29 o 
  10   5   9      897.87      893.64     50.67 o 
  11   5   9     3053.21     3104.16    169.88 o 
  12   5   9      927.50      980.25     62.24 o 
  13   5   9      876.93      875.52     45.89 o 
  14   5   9      389.45      324.07     52.49 o 
 -16   6   9      451.48      470.17    142.62 o 
 -15   6   9      772.33      690.16     74.83 o 
 -14   6   9      138.88      117.09     68.57 o 
 -13   6   9     1061.29     1171.77     74.59 o 
 -12   6   9       90.64       74.74     61.84 o 
 -11   6   9     2690.95     2793.47     98.39 o 
 -10   6   9        3.15      -31.13     63.72 o 
  -9   6   9     5665.41     5737.50    327.58 o 
  -8   6   9      193.81      256.36     80.98 o 
  -7   6   9     6608.76     6536.72    220.26 o 
  -6   6   9      767.75      716.23     73.29 o 
  -5   6   9     6865.13     6953.41    152.54 o 
  -4   6   9     1318.78     1314.31     56.53 o 
  -3   6   9     8574.84     8068.56    249.48 o 
  -2   6   9     1315.23     1189.76     60.80 o 
  -1   6   9     7887.48     7654.56    279.66 o 
   0   6   9     2672.95     2713.85    106.48 o 
   1   6   9     3174.18     3046.56     89.53 o 
   2   6   9     6176.89     6075.72    285.42 o 
   3   6   9      472.26      523.20     47.67 o 
   4   6   9     5870.49     6107.38    279.97 o 
   5   6   9        3.20      -12.28     43.21 o 
   6   6   9     2992.64     3091.17    140.27 o 
   7   6   9        1.61       20.77     44.96 o 
   8   6   9     1613.57     1703.35     84.18 o 
   9   6   9      435.26      421.17     46.70 o 
  10   6   9     1711.61     1845.62    117.90 o 
  11   6   9     1478.21     1543.35     73.44 o 
  12   6   9     1359.44     1458.83     54.45 o 
  13   6   9     1180.40      998.04     74.95 o 
 -15   7   9      182.50      168.08     67.95 o 
 -14   7   9      124.03      138.92     68.28 o 
 -13   7   9      130.48      106.82     83.96 o 
 -12   7   9      112.36      109.44    115.25 o 
 -11   7   9      223.30      313.75     69.60 o 
 -10   7   9       41.04       44.94     71.05 o 
  -9   7   9      881.65      934.71     94.92 o 
  -8   7   9       80.24      136.91     89.35 o 
  -7   7   9      595.89      672.27     93.22 o 
  -6   7   9      232.89      244.51     63.85 o 
  -5   7   9        3.72       31.12     64.51 o 
  -4   7   9        7.18       19.41     52.22 o 
  -3   7   9       89.34      148.55     57.59 o 
  -2   7   9        9.76       19.38     50.81 o 
  -1   7   9      146.65      187.67     50.85 o 
   0   7   9      300.82      311.27     48.87 o 
   1   7   9      111.66      102.06     51.27 o 
   2   7   9      156.90      162.38     46.18 o 
   3   7   9      323.17      391.41     49.56 o 
   4   7   9       78.16       77.76     44.47 o 
   5   7   9      482.39      481.88     45.36 o 
   6   7   9        7.66       -2.57     45.79 o 
   7   7   9      359.11      400.88     48.52 o 
   8   7   9        5.88       12.65     42.47 o 
   9   7   9       74.90       99.56     44.99 o 
  10   7   9       13.19       67.44     48.37 o 
  11   7   9       20.41       15.86     43.97 o 
 -13   8   9      399.55      320.86     69.26 o 
 -12   8   9        1.76      -11.82     83.57 o 
 -11   8   9      752.89      773.20    107.95 o 
 -10   8   9        2.69       46.18     68.78 o 
  -9   8   9     1396.24     1440.74     78.47 o 
  -8   8   9       36.97       47.83     61.32 o 
  -7   8   9     1432.45     1406.22     78.39 o 
  -6   8   9      513.30      506.61     78.89 o 
  -5   8   9      745.59      808.23     70.05 o 
  -4   8   9      442.25      395.24     57.56 o 
  -3   8   9      345.29      424.27     55.61 o 
  -2   8   9      478.72      567.88     54.27 o 
  -1   8   9      773.12      766.39     56.29 o 
   0   8   9     1515.23     1531.28     66.88 o 
   1   8   9      261.90      270.51     41.48 o 
   2   8   9     2028.06     2117.59    101.00 o 
   3   8   9       51.98       77.72     49.38 o 
   4   8   9     1007.66     1083.40     56.84 o 
   5   8   9       24.21       85.94     49.64 o 
   6   8   9      588.30      684.96     51.42 o 
   7   8   9       14.53       49.11     44.83 o 
   8   8   9     1009.12     1121.60     88.24 o 
   9   8   9        7.33      109.81     56.89 o 
 -11   9   9      116.00      174.57     83.30 o 
 -10   9   9      954.82      980.07     89.91 o 
  -9   9   9        8.88       46.00     67.36 o 
  -8   9   9     1450.01     1506.62     68.75 o 
  -7   9   9       32.93       57.02     59.27 o 
  -6   9   9     1601.62     1807.22     92.73 o 
  -5   9   9      169.70      171.91     68.57 o 
  -4   9   9     1268.96     1347.44     64.89 o 
  -3   9   9      766.51      796.67     49.33 o 
  -2   9   9      975.68     1003.92     56.17 o 
  -1   9   9     1512.69     1640.02     71.76 o 
   0   9   9      658.88      688.17     50.05 o 
   1   9   9     2150.43     2176.68     82.90 o 
   2   9   9      250.89      234.00     41.63 o 
   3   9   9     1837.79     1893.48     93.42 o 
   4   9   9       41.44       62.39     46.98 o 
   5   9   9     1779.99     1882.18    119.29 o 
   6   9   9       77.98       84.58     43.74 o 
   7   9   9     1471.05     1460.36     66.76 o 
  -7  10   9      585.10      547.72     87.79 o 
  -6  10   9       14.93       51.97     69.54 o 
  -5  10   9      611.55      617.46     88.01 o 
  -4  10   9        7.15       10.27     60.21 o 
  -3  10   9      514.08      512.19     59.82 o 
  -2  10   9       41.06       48.15     50.75 o 
  -1  10   9      326.57      336.49     52.30 o 
   0  10   9      245.21      221.85     47.39 o 
   1  10   9      174.95      203.75     47.14 o 
   2  10   9      356.52      356.21     47.98 o 
   3  10   9       85.28      107.75     43.81 o 
 -19   0  10     2659.90     2765.10    213.37 o 
 -18   0  10     1502.11     1444.64     92.25 o 
 -17   0  10     3083.82     3132.05    216.94 o 
 -16   0  10     2130.92     2126.22     94.56 o 
 -15   0  10     3565.11     3659.96    100.81 o 
 -14   0  10     3669.82     3765.07    101.15 o 
 -13   0  10     2335.47     2191.72     95.74 o 
 -12   0  10     9574.14     8784.09     96.08 o 
 -11   0  10     5424.29     4934.26     98.30 o 
 -10   0  10    22537.45    20739.19   1064.86 o 
  -9   0  10     2687.88     2829.42    100.93 o 
  -8   0  10    21625.01    21782.77    595.62 o 
  -7   0  10      660.90      696.49     75.08 o 
  -6   0  10    15617.60    15267.85    717.12 o 
  -5   0  10       13.30       20.75     87.08 o 
  -4   0  10    12033.53    10953.63    885.57 o 
  -3   0  10     5683.70     5947.83    538.24 o 
  -2   0  10    25851.05    25189.32   1735.16 o 
  -1   0  10    13597.69    12145.47    617.31 o 
   0   0  10    12391.04    11870.28    872.19 o 
   1   0  10    23285.54    21670.43   1652.49 o 
   2   0  10      652.93      613.59     56.82 o 
   3   0  10    25844.56    23999.66   2192.59 o 
   4   0  10     3863.95     3565.21    318.64 o 
   5   0  10    38271.57    37796.29   2976.60 o 
   6   0  10    10431.75    10552.18    863.97 o 
   7   0  10    31967.83    29932.75   1608.11 o 
   8   0  10     2582.29     2502.90    141.67 o 
   9   0  10    11447.38    10912.75    586.73 o 
  10   0  10     1221.14     1129.68     70.38 o 
  11   0  10     4870.88     4590.54    268.10 o 
  12   0  10      286.69      262.13     53.83 o 
  13   0  10     2395.68     2442.84     91.03 o 
  14   0  10      531.03      541.72     53.83 o 
  15   0  10     2933.13     2894.98    298.62 o 
 -19   1  10        6.70        1.84     54.02 o 
 -18   1  10     1487.20     1547.15     60.25 o 
 -17   1  10      216.17      202.38     47.54 o 
 -16   1  10      608.72      617.97     57.65 o 
 -15   1  10      862.30      888.61     53.48 o 
 -14   1  10      280.56      340.43     61.31 o 
 -13   1  10      662.78      657.88     62.84 o 
 -12   1  10     1048.45     1134.44     65.69 o 
 -11   1  10     6285.41     6150.46    106.61 o 
 -10   1  10      676.07      670.26     61.42 o 
  -9   1  10    11779.19    11465.51    133.33 o 
  -8   1  10      466.67      488.40     60.85 o 
  -7   1  10    10680.60    10516.17    179.29 o 
  -6   1  10     1522.89     1527.00     51.63 o 
  -5   1  10     3426.94     3315.44    160.57 o 
  -4   1  10       27.05        8.25     51.66 o 
  -3   1  10    21077.39    20216.42    720.46 o 
  -2   1  10      207.18      239.74     44.32 o 
  -1   1  10    18465.77    17908.79    929.98 o 
   0   1  10     4740.66     4612.94    214.18 o 
   1   1  10     8292.80     7577.03    376.70 o 
   2   1  10     8138.56     8122.82    401.26 o 
   3   1  10     1546.20     1490.65     68.59 o 
   4   1  10     6075.85     5877.24    278.12 o 
   5   1  10     2915.14     2818.22    151.71 o 
   6   1  10     4672.76     4478.83    219.52 o 
   7   1  10      134.14      126.51     38.25 o 
   8   1  10     6091.82     5617.16    258.69 o 
   9   1  10      130.33      132.61     44.30 o 
  10   1  10     3649.11     3696.58    156.70 o 
  11   1  10     1271.76     1226.41     53.29 o 
  12   1  10     1858.08     1912.16     82.25 o 
  13   1  10      458.71      439.89     40.60 o 
  14   1  10     1669.72     1781.74     98.01 o 
  15   1  10      102.03       97.21     39.02 o 
 -19   2  10       16.55       -0.27     52.31 o 
 -18   2  10       49.84        7.73     60.57 o 
 -17   2  10       61.54       60.38     55.04 o 
 -16   2  10      464.85      540.22     61.78 o 
 -15   2  10       12.53       28.25     53.29 o 
 -14   2  10        4.56      -10.94     54.16 o 
 -13   2  10      175.07      214.42     61.37 o 
 -12   2  10       10.71      -10.92     61.78 o 
 -11   2  10        0.78       46.05     51.46 o 
 -10   2  10      681.68      590.25     58.20 o 
  -9   2  10        4.90       47.67     60.75 o 
  -8   2  10     3891.90     3908.78     67.59 o 
  -7   2  10       20.61       50.73     54.13 o 
  -6   2  10     3419.94     3330.93     85.00 o 
  -5   2  10       69.14       54.74     43.25 o 
  -4   2  10       11.11      -16.09     47.68 o 
  -3   2  10      139.24       15.54     53.04 o 
  -2   2  10      431.85      374.62     40.85 o 
  -1   2  10     4230.92     3812.21    153.55 o 
   0   2  10      269.97      242.24     42.70 o 
   1   2  10     1966.30     1948.85    104.80 o 
   2   2  10      110.81       86.79     39.97 o 
   3   2  10       30.89       22.98     38.46 o 
   4   2  10      104.78       95.98     43.03 o 
   5   2  10       10.61       41.26     42.42 o 
   6   2  10        3.68       46.93     46.13 o 
   7   2  10      702.13      755.50     41.72 o 
   8   2  10       24.24        1.15     41.16 o 
   9   2  10      956.21      930.57     40.85 o 
  10   2  10        4.23       -6.65     42.91 o 
  11   2  10      102.24       77.00     48.95 o 
  12   2  10       44.56       70.11     42.34 o 
  13   2  10      131.41      156.10     48.02 o 
  14   2  10       58.41       72.92     35.53 o 
  15   2  10      148.10      191.53     40.87 o 
 -18   3  10     1189.06     1222.46     58.68 o 
 -17   3  10      709.89      728.57     51.72 o 
 -16   3  10      681.83      761.29     51.40 o 
 -15   3  10      970.01      939.59     57.66 o 
 -14   3  10      825.57      822.49     56.70 o 
 -13   3  10     3429.67     3385.75     84.76 o 
 -12   3  10     3484.56     3629.88     92.63 o 
 -11   3  10     6622.99     6456.69    139.02 o 
 -10   3  10     2436.02     2371.49    106.15 o 
  -9   3  10    19554.30    18619.14    671.51 o 
  -8   3  10      629.12      649.34     49.50 o 
  -7   3  10     9817.17     9153.45    290.91 o 
  -6   3  10     2191.12     2088.06     58.19 o 
  -5   3  10    10468.98     9974.09    275.61 o 
  -4   3  10     1370.75     1447.67     59.50 o 
  -3   3  10    15611.65    14309.11    642.34 o 
  -2   3  10     1629.71     1482.50     64.07 o 
  -1   3  10    18070.17    16188.09    824.47 o 
   0   3  10     7046.28     6692.45    251.24 o 
   1   3  10     9241.54     8555.53    453.67 o 
   2   3  10     7150.96     6801.32    333.21 o 
   3   3  10     6581.80     6419.51    285.27 o 
   4   3  10     5028.08     4743.47    225.43 o 
   5   3  10     5309.14     4955.67    237.66 o 
   6   3  10     6247.53     5755.70    333.22 o 
   7   3  10     1290.20     1388.96     77.83 o 
   8   3  10     8471.93     8227.26    452.98 o 
   9   3  10      663.89      696.05     47.79 o 
  10   3  10     6258.22     5735.92    256.17 o 
  11   3  10      630.58      666.97     43.70 o 
  12   3  10     3773.31     3695.23    175.26 o 
  13   3  10      496.01      567.88     47.94 o 
  14   3  10     2577.84     2711.40    132.70 o 
 -18   4  10      529.21      497.02     54.95 o 
 -17   4  10     1475.69     1639.38     68.46 o 
 -16   4  10     1433.45     1610.20     71.39 o 
 -15   4  10     2582.25     2463.09     68.47 o 
 -14   4  10     1333.87     1388.25     64.00 o 
 -13   4  10     2821.25     2837.81    101.44 o 
 -12   4  10     3211.12     3219.79     87.85 o 
 -11   4  10     2798.83     2600.37    117.74 o 
 -10   4  10     8563.58     7614.23    197.32 o 
  -9   4  10     3029.42     3057.63    142.10 o 
  -8   4  10     9894.71     9392.47    291.73 o 
  -7   4  10      242.06      241.73     56.07 o 
  -6   4  10     8542.04     7577.52    269.53 o 
  -5   4  10       40.55       26.84     52.76 o 
  -4   4  10     7479.41     7367.68    310.99 o 
  -3   4  10     1840.04     1897.97     67.64 o 
  -2   4  10    12592.25    11956.35    446.80 o 
  -1   4  10     8443.53     7921.80    326.67 o 
   0   4  10    11738.32    12008.33    612.91 o 
   1   4  10    17590.02    16334.12    698.81 o 
   2   4  10     4498.96     4169.41    157.50 o 
   3   4  10    15085.60    14133.89    767.02 o 
   4   4  10     1282.97     1359.24     60.39 o 
   5   4  10     7898.72     7971.59    449.28 o 
   6   4  10     2086.97     1826.78    117.55 o 
   7   4  10     9929.37     9681.50    507.67 o 
   8   4  10      433.31      468.56     40.06 o 
   9   4  10     8762.01     8534.17    412.41 o 
  10   4  10      144.98      118.79     48.54 o 
  11   4  10     3106.97     3124.93    148.71 o 
  12   4  10      239.72      245.09     43.62 o 
  13   4  10     1395.84     1409.45     63.22 o 
  14   4  10       30.28       35.03     39.96 o 
 -17   5  10        2.80       21.56     52.46 o 
 -16   5  10      253.77      272.78     50.07 o 
 -15   5  10        1.75       29.76     53.55 o 
 -14   5  10      257.78      254.59     62.80 o 
 -13   5  10      369.11      331.44     57.78 o 
 -12   5  10      229.84      204.91     51.48 o 
 -11   5  10      460.77      432.58     65.01 o 
 -10   5  10      162.29      201.64     57.21 o 
  -9   5  10      541.91      563.18     63.89 o 
  -8   5  10       52.79       97.49     52.99 o 
  -7   5  10     1161.64     1112.37     54.06 o 
  -6   5  10      186.49      189.02     50.77 o 
  -5   5  10     2665.71     2754.06    104.50 o 
  -4   5  10        1.89       26.78     43.42 o 
  -3   5  10     3429.33     3145.26    160.91 o 
  -2   5  10      117.49      168.79     57.68 o 
  -1   5  10     3360.40     3482.47    142.95 o 
   0   5  10      100.92      164.18     52.64 o 
   1   5  10      191.34      187.19     45.65 o 
   2   5  10       58.86       95.72     43.68 o 
   3   5  10      634.06      690.37     51.36 o 
   4   5  10      615.53      605.90     43.70 o 
   5   5  10      155.37      156.25     46.29 o 
   6   5  10     1081.74      945.66     45.38 o 
   7   5  10       38.09       52.98     44.04 o 
   8   5  10      192.90      241.81     46.42 o 
   9   5  10      136.63      158.88     50.85 o 
  10   5  10      524.62      528.83     43.41 o 
  11   5  10      356.12      340.82     42.17 o 
  12   5  10      743.85      754.89     45.61 o 
  13   5  10      265.70      278.12     41.21 o 
 -16   6  10      273.63      278.56     83.20 o 
 -15   6  10       43.77       80.65     58.57 o 
 -14   6  10      319.18      309.67     84.44 o 
 -13   6  10      310.17      322.63     61.25 o 
 -12   6  10     1431.52     1379.55     91.18 o 
 -11   6  10       94.97      123.93     63.29 o 
 -10   6  10     1973.45     2089.06     95.45 o 
  -9   6  10      470.61      555.94     68.89 o 
  -8   6  10     1636.26     1405.14     68.22 o 
  -7   6  10      506.94      488.51     62.19 o 
  -6   6  10     1598.90     1631.38     59.01 o 
  -5   6  10      187.99      225.81     51.96 o 
  -4   6  10     1353.17     1141.51     57.81 o 
  -3   6  10      361.67      366.76     58.56 o 
  -2   6  10     2751.52     2812.00    105.83 o 
  -1   6  10     1310.53     1573.88     77.02 o 
   0   6  10      589.51      510.73     44.21 o 
   1   6  10      948.87      833.06     51.22 o 
   2   6  10       36.31       69.73     42.43 o 
   3   6  10      339.53      421.00     50.23 o 
   4   6  10     1150.19     1120.08     56.97 o 
   5   6  10     1184.16     1133.66     66.18 o 
   6   6  10      417.38      443.99     49.98 o 
   7   6  10     1834.81     1979.01    110.45 o 
   8   6  10       69.66       71.57     42.05 o 
   9   6  10     1557.36     1650.76    127.36 o 
  10   6  10      134.02      174.36     48.73 o 
  11   6  10      732.03      834.05     92.03 o 
  12   6  10       59.49       61.57     43.63 o 
 -15   7  10      489.66      442.56     87.26 o 
 -14   7  10      402.29      454.96     69.50 o 
 -13   7  10      712.68      832.15     71.63 o 
 -12   7  10      253.14      258.01     69.00 o 
 -11   7  10     2247.55     2202.37     70.39 o 
 -10   7  10      139.70      153.57     85.72 o 
  -9   7  10     5637.23     5479.68     84.89 o 
  -8   7  10        7.01        4.87     86.91 o 
  -7   7  10     5256.62     5142.31     76.01 o 
  -6   7  10       26.60       38.03     67.09 o 
  -5   7  10     4409.25     4214.90    135.61 o 
  -4   7  10      114.07      111.94     50.81 o 
  -3   7  10     6058.72     5910.13    190.84 o 
  -2   7  10      961.02     1031.35     56.94 o 
  -1   7  10     4687.31     4434.79    156.60 o 
   0   7  10     3106.14     2870.58    128.18 o 
   1   7  10     3982.47     3967.86    126.28 o 
   2   7  10     2972.38     3058.05    121.69 o 
   3   7  10      838.09      801.92     47.69 o 
   4   7  10     2112.03     2084.18     90.11 o 
   5   7  10      473.54      566.54     45.63 o 
   6   7  10     2498.40     2618.56    149.02 o 
   7   7  10      141.30      152.05     44.91 o 
   8   7  10     2837.28     3028.56    191.84 o 
   9   7  10       28.94       35.78     50.20 o 
  10   7  10     1718.11     1824.58    117.41 o 
  11   7  10      139.49      121.53     66.01 o 
 -13   8  10      436.24      392.34     70.63 o 
 -12   8  10      702.42      628.51     62.72 o 
 -11   8  10      663.37      733.09     73.75 o 
 -10   8  10      985.72     1131.23     85.61 o 
  -9   8  10      594.06      653.88     87.49 o 
  -8   8  10     1019.22     1104.87     73.72 o 
  -7   8  10      153.14      263.19     84.47 o 
  -6   8  10     1166.97     1296.52     74.76 o 
  -5   8  10        7.27        8.75     57.00 o 
  -4   8  10      714.51      722.80     50.71 o 
  -3   8  10      168.01      142.89     52.22 o 
  -2   8  10      903.42      969.31     51.13 o 
  -1   8  10      342.98      423.59     54.30 o 
   0   8  10     1320.80     1227.99     67.94 o 
   1   8  10     1147.98     1102.94     48.28 o 
   2   8  10      941.36     1009.07     48.44 o 
   3   8  10     2372.66     2418.41    123.41 o 
   4   8  10      736.35      746.58     49.61 o 
   5   8  10     1673.83     1699.34    112.32 o 
   6   8  10      304.92      337.64     46.42 o 
   7   8  10     1223.21     1197.24     84.61 o 
   8   8  10       94.33      110.77     53.15 o 
   9   8  10     1002.17      885.34     55.82 o 
 -10   9  10       17.54       11.50    120.90 o 
  -9   9  10        1.82       32.45     66.35 o 
  -8   9  10       62.80       67.35     83.37 o 
  -7   9  10       29.16       73.61     65.59 o 
  -6   9  10       49.77       26.15     69.75 o 
  -5   9  10       34.22       39.58     58.48 o 
  -4   9  10        4.86        5.01     54.95 o 
  -3   9  10       93.22      136.61     48.22 o 
  -2   9  10        2.41        8.02     49.56 o 
  -1   9  10       16.34       37.02     42.96 o 
   0   9  10        4.60        9.78     46.80 o 
   1   9  10        6.45      -12.41     43.05 o 
   2   9  10       41.45       44.51     46.53 o 
   3   9  10        7.43       15.83     48.27 o 
   4   9  10       40.58       50.22     46.75 o 
   5   9  10        4.24       -9.78     48.71 o 
   6   9  10       25.44       31.26     48.38 o 
  -6  10  10      443.78      454.24     84.68 o 
  -5  10  10       73.75       68.65     70.96 o 
  -4  10  10      452.25      482.62     62.17 o 
  -3  10  10       65.72       77.98     50.42 o 
  -2  10  10      504.03      501.33     55.05 o 
  -1  10  10      129.45       96.11     46.61 o 
   0  10  10      369.65      410.04     48.92 o 
   1  10  10      337.89      318.16     48.85 o 
   2  10  10      316.81      302.51     47.25 o 
 -19   1  11     1456.66     1391.63     55.11 o 
 -18   1  11      313.88      302.74     49.10 o 
 -17   1  11     2133.92     2256.81     66.64 o 
 -16   1  11     1193.48     1159.88     60.00 o 
 -15   1  11     2803.69     2754.55     67.96 o 
 -14   1  11     1836.41     1767.84     59.24 o 
 -13   1  11     3107.62     3068.70     69.28 o 
 -12   1  11     2548.72     2496.27     68.02 o 
 -11   1  11     4305.38     4292.08    134.21 o 
 -10   1  11     5909.68     5683.15     76.19 o 
  -9   1  11     4968.41     5026.13    121.93 o 
  -8   1  11     7453.62     7625.29    165.69 o 
  -7   1  11      811.57      722.09     53.20 o 
  -6   1  11    11690.37    11317.03    358.34 o 
  -5   1  11        7.60       49.09     50.31 o 
  -4   1  11    14809.34    13675.36    657.65 o 
  -3   1  11      156.66      139.97     48.75 o 
  -2   1  11    11041.82     9888.30    432.01 o 
  -1   1  11     6084.72     5719.01    228.15 o 
   0   1  11    14979.72    14340.21    682.73 o 
   1   1  11    10724.14    10015.37    504.19 o 
   2   1  11     6804.79     6434.19    341.54 o 
   3   1  11     6178.09     5969.82    268.45 o 
   4   1  11     6231.00     5830.18    311.15 o 
   5   1  11     6184.57     6019.00    350.91 o 
   6   1  11     7061.91     6811.67    322.73 o 
   7   1  11    11803.03    11149.02    523.44 o 
   8   1  11     1162.05     1032.47     47.24 o 
   9   1  11     9588.83     8904.41    330.64 o 
  10   1  11       90.10      103.99     39.91 o 
  11   1  11     3252.51     3169.69    127.68 o 
  12   1  11      175.85      183.39     44.61 o 
  13   1  11     1801.11     1834.70     96.02 o 
  14   1  11        9.53       10.78     38.69 o 
  15   1  11     1649.05     1632.27     83.17 o 
 -19   2  11        4.03       46.57     57.99 o 
 -18   2  11     2276.46     2363.36     90.80 o 
 -17   2  11       75.38       80.93     52.83 o 
 -16   2  11     1958.84     2089.58     55.37 o 
 -15   2  11      254.23      248.21     59.42 o 
 -14   2  11     1764.68     1772.77     50.86 o 
 -13   2  11     2034.49     1935.21     59.79 o 
 -12   2  11     3735.43     3894.97     89.12 o 
 -11   2  11     7753.76     7721.85     86.23 o 
 -10   2  11     2008.16     1820.61     60.76 o 
  -9   2  11    15348.22    14588.18    317.76 o 
  -8   2  11      179.53      198.65     44.14 o 
  -7   2  11    15447.50    13916.06    641.63 o 
  -6   2  11     1364.57     1346.15     49.90 o 
  -5   2  11    18418.51    17334.83    461.25 o 
  -4   2  11      523.91      590.14     49.68 o 
  -3   2  11    55454.53    51182.93   1482.87 o 
  -2   2  11      999.91     1034.09     42.06 o 
  -1   2  11    40244.76    37691.68   1779.70 o 
   0   2  11     7429.76     7254.96    221.88 o 
   1   2  11     8626.74     8228.87    462.12 o 
   2   2  11     8898.30     8910.56    435.75 o 
   3   2  11    10043.35     9595.71    509.81 o 
   4   2  11     2869.08     2741.61    152.12 o 
   5   2  11     9125.80     8753.04    444.40 o 
   6   2  11     4475.03     4291.72    265.48 o 
   7   2  11     2141.38     2055.50    104.94 o 
   8   2  11     6911.56     6814.31    366.28 o 
   9   2  11       75.34      101.10     44.85 o 
  10   2  11     6303.40     6168.64    243.15 o 
  11   2  11      318.92      335.04     38.17 o 
  12   2  11     5571.61     5494.86    188.81 o 
  13   2  11       75.24      112.93     41.16 o 
  14   2  11     4790.26     5021.53    303.34 o 
 -18   3  11       24.24       14.94     61.68 o 
 -17   3  11      537.29      621.61     61.12 o 
 -16   3  11       89.84      103.59     52.89 o 
 -15   3  11     1337.81     1427.39     69.67 o 
 -14   3  11      217.85      249.88     55.42 o 
 -13   3  11     1983.97     1976.14     60.99 o 
 -12   3  11     2213.96     2221.44     63.27 o 
 -11   3  11     1433.07     1400.94     61.35 o 
 -10   3  11     3359.64     2971.83     96.78 o 
  -9   3  11     1602.94     1633.27     79.32 o 
  -8   3  11      776.48      827.83     44.78 o 
  -7   3  11      655.19      538.90     50.66 o 
  -6   3  11      593.85      524.99     54.18 o 
  -5   3  11       52.86       65.57     50.24 o 
  -4   3  11     1314.63     1280.60     49.59 o 
  -3   3  11      292.83      264.14     43.49 o 
  -2   3  11     4705.82     4426.45    189.35 o 
  -1   3  11     1642.46     1589.60     50.37 o 
   0   3  11     6297.26     6029.24    300.47 o 
   1   3  11     2804.69     2693.11    140.69 o 
   2   3  11     2365.10     2337.83    101.83 o 
   3   3  11     3150.90     3012.23    134.20 o 
   4   3  11     1951.72     1663.25     75.23 o 
   5   3  11     3705.99     3331.60    166.16 o 
   6   3  11     2594.64     2507.68    128.84 o 
   7   3  11     2174.52     2124.40    103.12 o 
   8   3  11      847.24      894.66     57.44 o 
   9   3  11     2725.85     2635.93    114.50 o 
  10   3  11       18.98       41.60     39.56 o 
  11   3  11     1815.87     1816.32     82.36 o 
  12   3  11       27.22       27.05     43.89 o 
  13   3  11      403.39      434.59     39.58 o 
  14   3  11        3.61       11.29     43.11 o 
 -18   4  11      116.55       66.49     51.25 o 
 -17   4  11      166.71      204.66     63.08 o 
 -16   4  11      105.95      120.46     62.66 o 
 -15   4  11      228.07      233.78     56.79 o 
 -14   4  11      261.98      336.11     54.18 o 
 -13   4  11      533.58      589.24     57.99 o 
 -12   4  11      234.04      271.13     58.84 o 
 -11   4  11     1578.31     1519.63     64.01 o 
 -10   4  11       68.19      112.94     51.92 o 
  -9   4  11      429.81      423.45     60.50 o 
  -8   4  11       14.29       30.12     54.84 o 
  -7   4  11      267.00      250.93     48.84 o 
  -6   4  11       54.69       84.27     44.98 o 
  -5   4  11      385.83      349.54     45.28 o 
  -4   4  11        6.92        1.72     43.00 o 
  -3   4  11     3161.85     3209.56    150.94 o 
  -2   4  11      196.16      209.73     48.12 o 
  -1   4  11     4978.70     4893.92    253.06 o 
   0   4  11     1652.03     1550.34     81.80 o 
   1   4  11      655.78      659.68     45.32 o 
   2   4  11       31.70       83.26     43.72 o 
   3   4  11      134.20       86.00     36.96 o 
   4   4  11      109.98      100.17     42.22 o 
   5   4  11      606.88      593.83     39.11 o 
   6   4  11      414.11      456.56     44.08 o 
   7   4  11      776.96      733.52     44.51 o 
   8   4  11      449.28      520.32     48.95 o 
   9   4  11        6.75       55.40     42.77 o 
  10   4  11      739.89      714.72     46.23 o 
  11   4  11       55.76      120.48     38.15 o 
  12   4  11      201.86      216.58     38.28 o 
  13   4  11       16.40       47.67     45.62 o 
 -17   5  11     1196.20     1145.52     64.36 o 
 -16   5  11      366.46      357.45     55.01 o 
 -15   5  11     1602.17     1563.16     54.63 o 
 -14   5  11     1304.11     1410.70     87.86 o 
 -13   5  11     2797.85     2784.58    100.66 o 
 -12   5  11     2684.63     2499.48    119.00 o 
 -11   5  11     2772.28     2798.05    146.25 o 
 -10   5  11     5414.70     5179.22    189.90 o 
  -9   5  11     1544.78     1485.14     64.68 o 
  -8   5  11     4612.67     4439.64    160.50 o 
  -7   5  11      261.96      293.65     49.63 o 
  -6   5  11     2910.42     3063.50    136.75 o 
  -5   5  11      170.45      177.07     45.52 o 
  -4   5  11     7615.64     7447.42    335.53 o 
  -3   5  11      145.03      162.70     44.20 o 
  -2   5  11    11913.38    11177.78    490.05 o 
  -1   5  11     2459.26     2377.97     94.35 o 
   0   5  11    10600.62     9623.69    537.88 o 
   1   5  11     4952.36     4626.52    225.34 o 
   2   5  11     3935.67     3717.08    155.55 o 
   3   5  11     4049.88     3879.72    201.26 o 
   4   5  11     3253.38     3197.72    183.29 o 
   5   5  11     2880.24     3026.91    126.44 o 
   6   5  11     3268.61     3322.42    148.98 o 
   7   5  11     6811.36     6909.19    334.92 o 
   8   5  11      834.02      976.68     63.53 o 
   9   5  11     5758.06     6126.24    408.61 o 
  10   5  11       92.51       85.06     41.70 o 
  11   5  11     2227.98     2209.74     90.69 o 
  12   5  11        0.01       26.44     38.39 o 
 -16   6  11      758.71      737.40     70.47 o 
 -15   6  11      106.31       20.05     67.88 o 
 -14   6  11      739.69      777.28     70.78 o 
 -13   6  11      527.16      472.16     70.96 o 
 -12   6  11     1494.75     1611.20    119.77 o 
 -11   6  11     2390.86     2434.53    110.85 o 
 -10   6  11      914.47      901.85     66.61 o 
  -9   6  11     3221.68     3152.34    110.75 o 
  -8   6  11       52.88        6.37     70.71 o 
  -7   6  11     4088.31     4180.23    173.57 o 
  -6   6  11      171.85      177.13     63.63 o 
  -5   6  11     6918.78     6895.13    273.68 o 
  -4   6  11      128.32      127.35     46.50 o 
  -3   6  11     9877.86     9321.21    369.17 o 
  -2   6  11        6.98       56.87     50.51 o 
  -1   6  11     6193.71     5667.28    282.77 o 
   0   6  11      406.28      375.25     42.68 o 
   1   6  11     3896.40     3862.90    177.22 o 
   2   6  11      848.80      841.20     45.95 o 
   3   6  11     4092.88     4032.06    209.71 o 
   4   6  11     1767.36     1751.27     73.19 o 
   5   6  11     2474.01     2672.09    139.19 o 
   6   6  11     2684.15     2836.74    136.61 o 
   7   6  11      406.45      399.92     48.78 o 
   8   6  11     2095.82     2272.79    115.84 o 
   9   6  11       54.11      105.60     43.75 o 
  10   6  11     1663.46     1694.66     58.60 o 
  11   6  11       78.03      124.34     50.68 o 
 -14   7  11       14.04        8.53     57.71 o 
 -13   7  11      145.04      241.02     82.30 o 
 -12   7  11       50.55       73.74     68.27 o 
 -11   7  11      110.71      109.48     68.54 o 
 -10   7  11        0.69        8.16     84.54 o 
  -9   7  11      811.08      750.70     64.73 o 
  -8   7  11       31.15       46.22     61.34 o 
  -7   7  11      425.16      428.23     71.22 o 
  -6   7  11       82.65       62.51     51.76 o 
  -5   7  11       13.72       55.35     56.15 o 
  -4   7  11       62.16      103.43     55.71 o 
  -3   7  11        1.42       38.35     47.02 o 
  -2   7  11       71.89       80.37     53.64 o 
  -1   7  11       33.48       56.59     45.74 o 
   0   7  11      418.04      399.05     45.58 o 
   1   7  11        0.31       17.83     42.40 o 
   2   7  11      396.80      381.83     45.30 o 
   3   7  11      109.89      132.04     43.44 o 
   4   7  11      208.87      218.54     47.39 o 
   5   7  11      183.38      202.56     44.42 o 
   6   7  11       31.60       13.39     41.54 o 
   7   7  11       67.39       65.11     43.68 o 
   8   7  11       40.92       70.66     44.08 o 
   9   7  11      132.82      135.24     43.46 o 
  10   7  11        6.33        6.65     48.01 o 
 -12   8  11      109.83       29.45     59.81 o 
 -11   8  11      593.38      515.66     62.37 o 
 -10   8  11       16.65        3.33    111.16 o 
  -9   8  11      906.76      852.41     72.64 o 
  -8   8  11       34.42      -18.48     67.53 o 
  -7   8  11     1052.17     1075.59     66.93 o 
  -6   8  11       16.92       56.17     57.15 o 
  -5   8  11      960.08     1022.12     68.01 o 
  -4   8  11        2.56        7.60     48.20 o 
  -3   8  11     1041.61      976.71     51.20 o 
  -2   8  11      144.59      122.23     52.67 o 
  -1   8  11      942.08     1000.20     49.96 o 
   0   8  11      680.80      738.03     49.48 o 
   1   8  11      515.25      497.56     45.35 o 
   2   8  11      412.87      412.73     42.62 o 
   3   8  11      466.36      486.05     45.35 o 
   4   8  11      257.04      274.57     44.70 o 
   5   8  11      245.31      221.37     47.52 o 
   6   8  11      584.71      604.89     49.50 o 
   7   8  11      234.52      260.15     48.25 o 
   8   8  11      718.03      781.27     49.44 o 
 -10   9  11      811.14      762.70    113.25 o 
  -9   9  11      194.45      313.37     82.00 o 
  -8   9  11      847.09      809.45     86.61 o 
  -7   9  11      128.66      187.22     80.93 o 
  -6   9  11      869.50      855.42     73.80 o 
  -5   9  11       73.36       90.20     65.09 o 
  -4   9  11     1424.70     1488.07     61.25 o 
  -3   9  11       37.60       37.07     48.48 o 
  -2   9  11     1559.67     1609.79     73.08 o 
  -1   9  11      374.52      368.21     44.45 o 
   0   9  11     1099.11     1163.28     51.78 o 
   1   9  11      478.42      554.12     47.63 o 
   2   9  11      659.36      623.75     41.80 o 
   3   9  11      666.08      716.33     46.21 o 
   4   9  11      735.68      726.93     45.76 o 
   5   9  11      783.11      788.83     46.99 o 
  -5  10  11      472.05      461.93     54.69 o 
  -4  10  11       37.15       50.22     56.53 o 
  -3  10  11      460.57      418.34     56.86 o 
  -2  10  11        4.00       26.23     42.76 o 
  -1  10  11      523.63      521.33     45.59 o 
   0  10  11       43.51       48.36     47.07 o 
   1  10  11      403.21      319.13     63.49 o 
 -19   0  12     2210.29     2419.55    104.90 o 
 -18   0  12       12.20       -0.05     68.24 o 
 -17   0  12     3142.37     3143.27     84.03 o 
 -16   0  12      196.03      219.92     83.60 o 
 -15   0  12     7228.46     7202.79    237.97 o 
 -14   0  12     1050.78     1023.09     89.25 o 
 -13   0  12    10087.65     9635.84    180.69 o 
 -12   0  12     5106.36     4853.06    193.38 o 
 -11   0  12    10272.97    10479.99    108.17 o 
 -10   0  12     4995.06     5241.14    154.79 o 
  -9   0  12    11565.67    10827.17    908.77 o 
  -8   0  12     5569.23     5305.42     90.59 o 
  -7   0  12     4022.41     3730.01     83.89 o 
  -6   0  12    13675.85    13448.75    226.32 o 
  -5   0  12     3033.71     2963.90    178.39 o 
  -4   0  12    21993.77    20390.27   1834.98 o 
  -3   0  12      542.82      675.93     64.21 o 
  -2   0  12    18792.23    19166.62   1197.81 o 
  -1   0  12      183.48      281.23     45.97 o 
   0   0  12    12046.22    10952.37    780.24 o 
   1   0  12     2721.88     2448.77    209.32 o 
   2   0  12    24173.73    23525.91   1408.46 o 
   3   0  12     3804.86     3557.21    284.59 o 
   4   0  12    19912.03    18742.99   1466.53 o 
   5   0  12    12074.72    12021.31    766.74 o 
   6   0  12    19246.58    18733.95   1551.42 o 
   7   0  12    11341.08    11289.86    906.97 o 
   8   0  12     2391.96     2301.06    119.83 o 
   9   0  12     8243.59     7608.22    594.66 o 
  10   0  12      908.10      889.92     69.91 o 
  11   0  12     4533.87     4237.65    307.64 o 
  12   0  12     2016.46     1941.73    109.05 o 
  13   0  12     2462.79     2344.08     65.03 o 
  14   0  12      168.17      177.67     52.66 o 
 -19   1  12      157.09      150.79     47.98 o 
 -18   1  12     1200.46     1158.37     53.67 o 
 -17   1  12       33.73       95.26     58.75 o 
 -16   1  12      828.85      882.26     61.52 o 
 -15   1  12        6.55      -37.10     60.30 o 
 -14   1  12      866.64      924.69     56.44 o 
 -13   1  12      752.05      772.87     54.73 o 
 -12   1  12     2671.63     2565.08     84.23 o 
 -11   1  12     2043.71     2009.57     61.34 o 
 -10   1  12     2069.73     2026.94     63.98 o 
  -9   1  12     6437.46     6256.37    165.94 o 
  -8   1  12     1345.32     1457.17     63.76 o 
  -7   1  12     4534.02     4283.07    198.04 o 
  -6   1  12     1005.57      960.46     48.60 o 
  -5   1  12    11167.21    10944.99    465.11 o 
  -4   1  12      485.84      515.47     49.43 o 
  -3   1  12    16367.12    16109.39    702.33 o 
  -2   1  12     1221.83     1260.85     45.40 o 
  -1   1  12    18587.96    18115.43    894.37 o 
   0   1  12       17.27       11.68     43.85 o 
   1   1  12     3990.21     3781.91    183.64 o 
   2   1  12       31.44        9.04     33.04 o 
   3   1  12     6028.89     5471.57    259.29 o 
   4   1  12      604.38      628.39     34.57 o 
   5   1  12     5005.37     4917.02    284.68 o 
   6   1  12     1934.14     1868.33     98.28 o 
   7   1  12     1040.78      963.08     58.65 o 
   8   1  12     5938.67     5652.81    213.15 o 
   9   1  12      565.02      556.36     46.17 o 
  10   1  12     1897.84     1746.45     88.48 o 
  11   1  12        8.10       39.21     47.09 o 
  12   1  12     1545.87     1542.46     51.38 o 
  13   1  12       32.06       73.69     40.54 o 
  14   1  12     1495.28     1555.32     76.11 o 
 -19   2  12       38.36       20.69     82.39 o 
 -18   2  12       32.60       43.23     52.21 o 
 -17   2  12      126.62      141.37     58.05 o 
 -16   2  12       52.28       62.90     52.20 o 
 -15   2  12      109.77      118.55     48.10 o 
 -14   2  12      146.12      186.68     60.04 o 
 -13   2  12      104.49      108.39     54.31 o 
 -12   2  12       61.65       78.30     50.77 o 
 -11   2  12       19.53       33.20     55.29 o 
 -10   2  12       45.69       92.72     54.39 o 
  -9   2  12       98.97      124.60     50.04 o 
  -8   2  12      685.72      626.51     44.03 o 
  -7   2  12     1182.66     1132.47     48.12 o 
  -6   2  12     1177.37     1165.39     52.43 o 
  -5   2  12      304.86      266.01     52.17 o 
  -4   2  12     2043.92     1962.26     54.11 o 
  -3   2  12        4.88      -40.92     40.92 o 
  -2   2  12     1077.18     1124.82     52.51 o 
  -1   2  12      210.72      132.36     40.40 o 
   0   2  12     1099.89     1137.89     46.28 o 
   1   2  12       56.22       41.40     33.31 o 
   2   2  12      463.93      424.78     36.63 o 
   3   2  12      138.72      120.48     36.36 o 
   4   2  12      457.95      520.66     36.36 o 
   5   2  12       50.92       40.66     35.77 o 
   6   2  12      147.89      168.50     37.12 o 
   7   2  12      176.12      176.38     35.81 o 
   8   2  12       28.30        1.33     39.19 o 
   9   2  12      243.51      247.27     44.04 o 
  10   2  12       41.73       61.01     38.81 o 
  11   2  12        9.08      -19.22     40.85 o 
  12   2  12      103.32      136.76     40.50 o 
  13   2  12      107.10       74.86     47.39 o 
  14   2  12      144.77      134.58     41.51 o 
 -18   3  12      950.52     1028.37     62.23 o 
 -17   3  12       32.53       77.79     57.40 o 
 -16   3  12     1191.02     1224.02     57.17 o 
 -15   3  12      239.34      264.55     52.99 o 
 -14   3  12     2193.38     2162.76     66.59 o 
 -13   3  12      941.59      865.03     57.11 o 
 -12   3  12     3282.95     3051.85    121.21 o 
 -11   3  12     4333.83     3789.05     89.33 o 
 -10   3  12     2467.73     2414.51     95.25 o 
  -9   3  12     3693.47     3405.57    109.71 o 
  -8   3  12      189.89      256.15     52.76 o 
  -7   3  12     8281.09     8056.60    302.92 o 
  -6   3  12     1831.42     1760.51     63.10 o 
  -5   3  12    15258.15    15113.72    402.17 o 
  -4   3  12     2836.36     2750.23    112.51 o 
  -3   3  12    21984.90    20239.96    842.68 o 
  -2   3  12      216.39      292.85     38.38 o 
  -1   3  12    15167.71    14239.08    759.91 o 
   0   3  12      321.14      294.76     43.50 o 
   1   3  12     6838.98     6629.38    285.31 o 
   2   3  12      390.28      412.78     43.06 o 
   3   3  12     6546.83     6415.62    326.51 o 
   4   3  12      113.50       88.72     40.19 o 
   5   3  12     8135.59     7654.64    374.84 o 
   6   3  12     3728.30     3574.04    215.53 o 
   7   3  12     2031.90     1937.19    106.25 o 
   8   3  12     4891.43     4809.75    268.66 o 
   9   3  12       30.61       36.81     33.96 o 
  10   3  12     3343.51     3338.16    173.07 o 
  11   3  12       83.40      121.86     40.66 o 
  12   3  12     2760.56     2731.24     80.70 o 
  13   3  12       50.93       93.25     42.96 o 
 -17   4  12     1407.42     1341.37     55.60 o 
 -16   4  12        8.72        2.34     52.83 o 
 -15   4  12     2777.94     2849.37    111.75 o 
 -14   4  12      209.32      257.90     55.44 o 
 -13   4  12     6108.49     5836.21    241.69 o 
 -12   4  12     1063.59      931.98     54.29 o 
 -11   4  12     7911.20     7720.12    246.68 o 
 -10   4  12     4085.12     3960.18    130.93 o 
  -9   4  12     5916.88     5489.05    183.36 o 
  -8   4  12     4571.75     4166.62    178.31 o 
  -7   4  12     4520.03     4540.83    145.85 o 
  -6   4  12     3204.91     3145.12    105.94 o 
  -5   4  12      993.20      876.39     54.58 o 
  -4   4  12     8579.99     7957.44    379.48 o 
  -3   4  12      332.10      381.19     49.89 o 
  -2   4  12     9354.41     9225.06    404.12 o 
  -1   4  12     2595.84     2734.36    134.16 o 
   0   4  12    11675.76    10918.53    577.99 o 
   1   4  12     4841.04     4359.92    242.41 o 
   2   4  12     9043.13     8546.32    395.05 o 
   3   4  12     1725.99     1766.67     70.52 o 
   4   4  12     7053.94     6779.41    308.68 o 
   5   4  12     1589.71     1565.90     67.43 o 
   6   4  12     5129.73     5583.65    281.86 o 
   7   4  12     4207.50     4158.31    223.04 o 
   8   4  12     2222.11     2178.56    155.66 o 
   9   4  12     5078.70     5173.85    237.67 o 
  10   4  12      739.08      699.18     38.71 o 
  11   4  12     2277.74     2279.55     94.09 o 
  12   4  12      516.74      495.36     41.80 o 
  13   4  12     1382.64     1248.65     44.49 o 
 -17   5  12       25.33        8.59     57.48 o 
 -16   5  12       89.81       97.19     50.73 o 
 -15   5  12        7.51       14.15     52.97 o 
 -14   5  12      444.65      525.31     60.65 o 
 -13   5  12        8.21       87.73     54.45 o 
 -12   5  12     1281.17     1224.15     62.38 o 
 -11   5  12       72.56       89.44     59.29 o 
 -10   5  12      546.46      547.81     55.55 o 
  -9   5  12        6.40        3.67     56.55 o 
  -8   5  12       23.94       41.81     54.92 o 
  -7   5  12      929.73      871.40     48.26 o 
  -6   5  12       13.13       -4.46     47.39 o 
  -5   5  12     1461.59     1478.39     70.09 o 
  -4   5  12      362.89      353.19     46.87 o 
  -3   5  12     2812.01     2752.47    109.79 o 
  -2   5  12      621.95      568.36     45.85 o 
  -1   5  12     1295.41     1241.70     50.65 o 
   0   5  12      885.07      866.03     48.17 o 
   1   5  12      760.82      825.10     46.18 o 
   2   5  12      224.71      198.57     42.27 o 
   3   5  12     3644.65     3365.07    198.45 o 
   4   5  12       36.87       55.77     42.69 o 
   5   5  12     1456.49     1491.13     79.16 o 
   6   5  12      291.91      271.51     36.66 o 
   7   5  12       33.80       62.83     42.65 o 
   8   5  12      183.43      148.90     48.15 o 
   9   5  12       12.62       -5.63     41.34 o 
  10   5  12      580.81      673.13     47.87 o 
  11   5  12        0.52       -7.75     50.73 o 
  12   5  12      502.54      489.30     44.51 o 
 -15   6  12      190.96      137.57     58.53 o 
 -14   6  12       68.69       59.69     82.64 o 
 -13   6  12      568.77      612.61     64.51 o 
 -12   6  12      724.29      805.98     63.23 o 
 -11   6  12      243.78      242.61     58.66 o 
 -10   6  12      721.59      754.31     64.30 o 
  -9   6  12       12.40       31.52     53.84 o 
  -8   6  12      761.40      850.18     52.79 o 
  -7   6  12       56.15       33.49     56.97 o 
  -6   6  12      829.10      758.33     57.33 o 
  -5   6  12      231.63      244.78     51.45 o 
  -4   6  12     1372.75     1367.63     54.03 o 
  -3   6  12       43.91       76.68     52.18 o 
  -2   6  12     3094.41     2787.71    142.82 o 
  -1   6  12       60.23       84.67     43.43 o 
   0   6  12      747.96      853.64     45.69 o 
   1   6  12      210.73      250.44     41.90 o 
   2   6  12     1177.60     1018.74     76.17 o 
   3   6  12      196.53      184.89     39.79 o 
   4   6  12     1399.28     1486.75     89.40 o 
   5   6  12      988.17     1070.71     50.04 o 
   6   6  12      667.55      674.46     43.15 o 
   7   6  12      729.38      746.90     42.96 o 
   8   6  12      221.48      272.33     41.25 o 
   9   6  12      582.29      692.91     45.11 o 
  10   6  12       31.02       30.49     40.06 o 
  11   6  12      325.15      253.42     47.61 o 
 -14   7  12      849.21      819.90    130.98 o 
 -13   7  12      126.70       90.81     82.22 o 
 -12   7  12     1130.87     1221.40    130.37 o 
 -11   7  12      842.05      844.07     86.03 o 
 -10   7  12     1430.47     1401.78     92.30 o 
  -9   7  12     2583.48     2520.11     77.34 o 
  -8   7  12      854.48      825.62     56.10 o 
  -7   7  12     2434.38     2467.93    114.51 o 
  -6   7  12      449.17      514.54     52.47 o 
  -5   7  12     4382.44     4334.22     72.76 o 
  -4   7  12      190.63      203.94     56.04 o 
  -3   7  12     5261.79     5036.52    157.93 o 
  -2   7  12       97.70       97.53     48.45 o 
  -1   7  12     4864.59     4732.38    181.47 o 
   0   7  12       93.94      111.99     47.29 o 
   1   7  12     3041.09     2925.11    195.50 o 
   2   7  12       59.04       93.02     38.03 o 
   3   7  12     2181.97     2269.27    107.21 o 
   4   7  12      380.38      494.60     47.57 o 
   5   7  12     2226.23     2172.47    122.36 o 
   6   7  12     1329.78     1370.67     92.97 o 
   7   7  12      581.78      551.91     39.97 o 
   8   7  12     1608.15     1705.38    117.94 o 
   9   7  12      126.03      109.22     38.22 o 
 -12   8  12      143.79      143.41     68.08 o 
 -11   8  12      955.71      812.50     81.70 o 
 -10   8  12      285.55      330.77     82.24 o 
  -9   8  12      696.17      786.27     85.52 o 
  -8   8  12      358.30      391.58     67.56 o 
  -7   8  12      867.18      845.68     61.88 o 
  -6   8  12      534.32      483.85     57.91 o 
  -5   8  12      451.02      518.09     63.37 o 
  -4   8  12      720.47      768.95     46.64 o 
  -3   8  12        4.23       19.70     51.43 o 
  -2   8  12     1001.88      941.73     50.51 o 
  -1   8  12      112.49      133.00     37.97 o 
   0   8  12      790.56      806.02     45.22 o 
   1   8  12      353.96      434.98     44.21 o 
   2   8  12     1196.02     1144.90     61.80 o 
   3   8  12      171.69      208.28     46.28 o 
   4   8  12     1218.01     1195.65     76.42 o 
   5   8  12      412.62      483.11     44.67 o 
   6   8  12      848.70      844.73     48.62 o 
   7   8  12      737.81      700.95     47.52 o 
  -9   9  12       10.95       90.78     80.28 o 
  -8   9  12       36.08      -38.42     81.00 o 
  -7   9  12        1.00       48.24     79.48 o 
  -6   9  12        4.10       43.19     56.43 o 
  -5   9  12        3.30       25.09     52.46 o 
  -4   9  12       88.09      115.60     55.04 o 
  -3   9  12       29.38       12.31     51.93 o 
  -2   9  12      115.25      164.99     46.56 o 
  -1   9  12       78.87      100.90     42.72 o 
   0   9  12       25.95       28.64     45.31 o 
   1   9  12       45.65       39.80     41.79 o 
   2   9  12        7.83       47.01     44.99 o 
   3   9  12        7.08        1.66     37.02 o 
   4   9  12       14.94       37.67     46.23 o 
 -19   1  13      725.91      656.59     46.43 o 
 -18   1  13       18.85       46.82     46.69 o 
 -17   1  13     1390.05     1454.19     57.08 o 
 -16   1  13        3.85       28.48     46.67 o 
 -15   1  13     4118.98     4070.27     59.61 o 
 -14   1  13      185.67      212.84     49.49 o 
 -13   1  13     7258.33     7145.52    280.70 o 
 -12   1  13     1127.57     1101.05     50.04 o 
 -11   1  13     4579.81     4446.91     61.67 o 
 -10   1  13      606.81      555.32     50.72 o 
  -9   1  13     2428.23     2349.53     55.28 o 
  -8   1  13      146.93      178.81     45.44 o 
  -7   1  13     5235.25     5232.60    248.11 o 
  -6   1  13     3129.28     3017.47    117.05 o 
  -5   1  13     7922.19     7424.05    260.91 o 
  -4   1  13     9991.52     9516.49    374.97 o 
  -3   1  13     1457.10     1285.11     68.23 o 
  -2   1  13    11315.74    10484.23    401.66 o 
  -1   1  13       22.12       13.94     39.02 o 
   0   1  13     9141.64     8735.96    461.04 o 
   1   1  13      250.20      226.99     39.67 o 
   2   1  13     9219.45     8945.33    428.20 o 
   3   1  13       83.79      114.72     36.32 o 
   4   1  13    10179.21     9775.31    506.49 o 
   5   1  13     1618.20     1637.86     95.49 o 
   6   1  13     5768.81     5649.62    306.64 o 
   7   1  13     4420.54     4157.71    212.71 o 
   8   1  13     2797.99     2741.01    139.12 o 
   9   1  13     2240.96     2246.34     66.10 o 
  10   1  13     1630.78     1558.51     78.12 o 
  11   1  13     1213.35     1275.22     53.77 o 
  12   1  13     1466.16     1434.42     60.47 o 
  13   1  13      973.17      985.43     47.23 o 
 -18   2  13     1104.53     1128.15     61.80 o 
 -17   2  13      391.56      398.30     53.60 o 
 -16   2  13     2090.51     2007.28     62.20 o 
 -15   2  13       77.87      113.49     52.01 o 
 -14   2  13     4091.00     4036.81    126.68 o 
 -13   2  13      307.57      380.10     53.54 o 
 -12   2  13     6280.01     6263.56    216.31 o 
 -11   2  13     1836.52     1700.75     59.04 o 
 -10   2  13     5072.47     5240.20    192.95 o 
  -9   2  13     5389.80     5281.87    131.19 o 
  -8   2  13     4980.98     4753.43    191.03 o 
  -7   2  13     8893.12     8658.50    360.93 o 
  -6   2  13     7238.06     6954.66    318.25 o 
  -5   2  13    15531.45    14854.64    376.66 o 
  -4   2  13     6225.92     5742.19    350.94 o 
  -3   2  13    20915.83    19765.94    539.76 o 
  -2   2  13     1190.55     1227.90     61.05 o 
  -1   2  13    14562.51    13910.13    587.36 o 
   0   2  13       11.69       27.36     41.85 o 
   1   2  13    14633.79    14303.57    679.49 o 
   2   2  13       16.53       83.43     35.98 o 
   3   2  13    12669.97    12037.97    669.26 o 
   4   2  13      226.08      274.28     37.92 o 
   5   2  13     9243.85     8553.00    499.01 o 
   6   2  13     1923.75     1887.95     80.32 o 
   7   2  13     2492.01     2378.91     98.42 o 
   8   2  13     3646.54     3445.42    168.83 o 
   9   2  13     1062.56     1027.05     62.94 o 
  10   2  13     2182.45     2153.16     83.17 o 
  11   2  13     1331.34     1265.34     63.95 o 
  12   2  13     2879.74     2740.40    110.61 o 
  13   2  13      424.49      423.23     42.09 o 
 -18   3  13        8.58       14.47     47.57 o 
 -17   3  13      410.87      412.57     53.23 o 
 -16   3  13        2.72       -9.06     52.21 o 
 -15   3  13     1098.36     1154.45     61.64 o 
 -14   3  13      132.57      166.65     60.48 o 
 -13   3  13     2824.42     2788.46    118.18 o 
 -12   3  13        2.17       10.16     53.61 o 
 -11   3  13     2542.47     2534.24    108.71 o 
 -10   3  13       99.32      154.61     52.77 o 
  -9   3  13     2628.61     2465.59     93.90 o 
  -8   3  13      409.02      351.33     48.25 o 
  -7   3  13     1930.31     1942.66     53.15 o 
  -6   3  13     1410.64     1361.69     54.89 o 
  -5   3  13     2787.52     2700.55     73.96 o 
  -4   3  13     1203.18     1173.16     48.99 o 
  -3   3  13     1106.93     1067.15     49.00 o 
  -2   3  13     1802.11     1670.79     72.87 o 
  -1   3  13      188.17      161.18     35.35 o 
   0   3  13     2134.76     2099.80     77.79 o 
   1   3  13      206.06      186.79     38.37 o 
   2   3  13     3448.95     3299.14    173.44 o 
   3   3  13      157.32      159.72     36.36 o 
   4   3  13     3893.82     3675.71    223.53 o 
   5   3  13      689.67      706.74     37.93 o 
   6   3  13     1543.52     1413.01     74.95 o 
   7   3  13      890.81      898.47     63.34 o 
   8   3  13     1392.05     1378.79     65.41 o 
   9   3  13     1116.52     1125.34     60.15 o 
  10   3  13      850.16      886.87     66.43 o 
  11   3  13      629.59      585.69     40.07 o 
  12   3  13      595.09      665.46     60.84 o 
  13   3  13      222.07      243.01     36.52 o 
 -17   4  13       22.24        9.21     47.01 o 
 -16   4  13      371.66      323.62     43.98 o 
 -15   4  13       22.67       49.05     54.09 o 
 -14   4  13      694.88      598.81     54.69 o 
 -13   4  13      587.96      462.30     52.41 o 
 -12   4  13      184.54      234.33     45.78 o 
 -11   4  13     1413.16     1382.98     58.34 o 
 -10   4  13      125.19      146.83     48.21 o 
  -9   4  13      437.10      415.15     50.11 o 
  -8   4  13      582.69      548.19     49.60 o 
  -7   4  13      331.41      306.74     53.97 o 
  -6   4  13      185.65      158.40     48.60 o 
  -5   4  13      699.03      705.65     46.56 o 
  -4   4  13      210.79      199.81     42.71 o 
  -3   4  13      856.92      734.42     43.23 o 
  -2   4  13       27.63       13.57     45.15 o 
  -1   4  13     1362.99     1309.37     51.06 o 
   0   4  13        1.80       22.79     34.60 o 
   1   4  13     1396.09     1313.21     73.61 o 
   2   4  13        4.10        9.40     37.85 o 
   3   4  13     2312.44     2342.48     69.63 o 
   4   4  13     1644.52     1703.30     81.02 o 
   5   4  13     1130.20     1119.97     46.57 o 
   6   4  13      861.12      965.36     61.75 o 
   7   4  13      393.93      346.91     37.70 o 
   8   4  13      234.09      275.73     41.11 o 
   9   4  13       95.32       81.66     38.77 o 
  10   4  13      203.09      208.76     40.74 o 
  11   4  13       83.69       86.27     40.35 o 
  12   4  13      101.99      102.46     37.42 o 
 -16   5  13       12.18       43.41     50.43 o 
 -15   5  13     2174.17     2076.93     83.55 o 
 -14   5  13       75.49       69.48     56.52 o 
 -13   5  13     3854.93     3898.25    124.37 o 
 -12   5  13      583.77      628.48     57.75 o 
 -11   5  13     4195.40     4046.35    177.72 o 
 -10   5  13     1298.29     1252.12     56.13 o 
  -9   5  13     2338.78     2419.63    103.34 o 
  -8   5  13      956.99      993.34     63.30 o 
  -7   5  13     2758.91     2674.85    108.92 o 
  -6   5  13     1079.17      990.08     54.90 o 
  -5   5  13     1852.24     1970.34     95.05 o 
  -4   5  13     5277.46     5210.71    210.97 o 
  -3   5  13      239.68      238.50     43.62 o 
  -2   5  13     9298.58     8923.13    517.75 o 
  -1   5  13       58.67      117.14     38.94 o 
   0   5  13     6347.44     5918.16    199.25 o 
   1   5  13      139.47      170.15     36.97 o 
   2   5  13     6058.77     5872.99    272.08 o 
   3   5  13      100.68      136.21     47.85 o 
   4   5  13     5654.43     5745.19    294.21 o 
   5   5  13      928.60      919.63     40.17 o 
   6   5  13     3986.42     4125.51    202.44 o 
   7   5  13     2885.28     3027.11    174.17 o 
   8   5  13     2000.63     1971.35    102.87 o 
   9   5  13     1489.52     1588.91     91.76 o 
  10   5  13     1222.60     1228.63     63.40 o 
  11   5  13     1145.71     1123.40     50.31 o 
 -15   6  13       36.84       -3.81     57.99 o 
 -14   6  13     1003.99     1082.29     70.47 o 
 -13   6  13        1.41       23.27     54.98 o 
 -12   6  13     2341.37     2389.40    114.57 o 
 -11   6  13      417.95      424.46     54.78 o 
 -10   6  13     1968.27     2027.77    105.82 o 
  -9   6  13      712.70      676.15     55.60 o 
  -8   6  13      657.46      697.21     52.01 o 
  -7   6  13     1222.14     1225.64     48.99 o 
  -6   6  13      945.80      905.07     64.53 o 
  -5   6  13     4044.16     4000.41    135.17 o 
  -4   6  13     1933.25     1824.07     97.30 o 
  -3   6  13     6141.91     5841.43    239.06 o 
  -2   6  13      419.71      421.31     46.26 o 
  -1   6  13     6252.17     6085.50    234.87 o 
   0   6  13       90.79       65.12     41.46 o 
   1   6  13     3260.00     3074.74    130.79 o 
   2   6  13      466.37      450.34     44.31 o 
   3   6  13     2470.39     2432.90    126.17 o 
   4   6  13       36.81       72.02     46.90 o 
   5   6  13     2825.35     2681.90    131.29 o 
   6   6  13      449.63      425.56     41.82 o 
   7   6  13      837.61      834.55     42.52 o 
   8   6  13     1051.22     1151.45     61.03 o 
   9   6  13      139.12      139.71     39.97 o 
  10   6  13      820.21      851.84     52.82 o 
 -14   7  13       13.17       69.65     55.61 o 
 -13   7  13      138.28      184.18     65.85 o 
 -12   7  13       56.49       44.95     57.48 o 
 -11   7  13      208.80      362.25     81.13 o 
 -10   7  13      121.66      148.00     54.34 o 
  -9   7  13      544.60      535.05     61.38 o 
  -8   7  13        0.67      -31.54     50.70 o 
  -7   7  13      377.80      369.20     64.90 o 
  -6   7  13       10.04        1.43     50.58 o 
  -5   7  13       14.14       13.36     53.37 o 
  -4   7  13       15.40       12.15     52.39 o 
  -3   7  13       12.29       35.95     50.64 o 
  -2   7  13        5.01      -11.15     43.39 o 
  -1   7  13       20.61       87.70     47.85 o 
   0   7  13       57.03       72.00     42.45 o 
   1   7  13        0.99       22.06     35.91 o 
   2   7  13      349.75      334.21     40.60 o 
   3   7  13       10.35       29.68     39.99 o 
   4   7  13       88.54       83.84     42.63 o 
   5   7  13       42.02       79.70     42.99 o 
   6   7  13       62.19       99.18     39.40 o 
   7   7  13       72.29      106.53     42.68 o 
   8   7  13      141.91      143.52     40.15 o 
 -12   8  13      311.74      221.46     86.04 o 
 -11   8  13      215.44      219.58     67.37 o 
 -10   8  13      175.24      188.37     57.41 o 
  -9   8  13      359.55      386.89     82.35 o 
  -8   8  13      284.62      348.07     69.15 o 
  -7   8  13      509.38      487.99     52.94 o 
  -6   8  13      277.69      265.72     60.18 o 
  -5   8  13      651.20      682.54     61.31 o 
  -4   8  13      164.85      155.68     47.51 o 
  -3   8  13     1203.36     1255.01     55.52 o 
  -2   8  13        3.86       11.12     46.22 o 
  -1   8  13      945.31      857.30     43.32 o 
   0   8  13       50.17       32.36     42.20 o 
   1   8  13      731.69      710.33     44.19 o 
   2   8  13        9.54       22.14     37.59 o 
   3   8  13      610.38      582.99     42.13 o 
   4   8  13      158.63      189.15     43.59 o 
   5   8  13      577.24      604.75     51.11 o 
   6   8  13      288.43      330.79     44.37 o 
  -8   9  13      269.41      284.43     65.39 o 
  -7   9  13      476.61      546.38     71.07 o 
  -6   9  13      591.71      601.89     67.51 o 
  -5   9  13      510.68      498.77     63.29 o 
  -4   9  13     1170.50     1135.06     59.50 o 
  -3   9  13       84.89      123.26     50.39 o 
  -2   9  13     1102.47     1108.02     46.59 o 
  -1   9  13        1.07       17.76     41.00 o 
   0   9  13      708.47      676.06     44.13 o 
   1   9  13       17.11       26.10     38.73 o 
   2   9  13      985.19     1080.59     50.87 o 
   3   9  13       66.16       69.66     39.01 o 
 -18   0  14      130.02      152.46     66.52 o 
 -17   0  14     1863.88     1915.61    119.25 o 
 -16   0  14      637.92      705.14     85.71 o 
 -15   0  14     7299.07     7461.64    314.89 o 
 -14   0  14       26.18       42.63     69.57 o 
 -13   0  14     9335.80     9083.46    190.60 o 
 -12   0  14      614.21      554.25     70.42 o 
 -11   0  14     7720.34     8083.21    410.14 o 
 -10   0  14      292.28      273.80     83.02 o 
  -9   0  14     7088.93     7265.56    356.69 o 
  -8   0  14       42.56       57.27     67.69 o 
  -7   0  14    13468.33    12291.23    920.61 o 
  -6   0  14     3419.88     3319.25    230.21 o 
  -5   0  14    11807.15    10801.48   1001.53 o 
  -4   0  14    10949.06    10814.50    996.09 o 
  -3   0  14      303.77      314.21     59.27 o 
  -2   0  14     5022.23     4259.96    300.00 o 
  -1   0  14       50.67       42.61     57.15 o 
   0   0  14     6619.59     6127.60    496.40 o 
   1   0  14     3785.79     3617.16    348.27 o 
   2   0  14    15510.09    14581.66   1019.62 o 
   3   0  14      139.81      277.50     89.29 o 
   4   0  14    21214.22    20744.76   1441.73 o 
   5   0  14     1082.73     1135.41     76.70 o 
   6   0  14     9994.92     9617.94    752.12 o 
   7   0  14     3845.39     4168.82    332.19 o 
   8   0  14     4899.73     4526.64    244.73 o 
   9   0  14     2387.06     2135.33    139.76 o 
  10   0  14     4677.67     4586.30    322.54 o 
  11   0  14     1105.85     1102.73     60.03 o 
  12   0  14     2607.77     2783.55    240.93 o 
  13   0  14     1861.74     1774.61    137.33 o 
 -18   1  14      426.34      469.03     52.33 o 
 -17   1  14      505.58      561.96     54.02 o 
 -16   1  14      569.65      577.68     54.13 o 
 -15   1  14      271.86      285.35     54.38 o 
 -14   1  14     1278.94     1278.73     52.85 o 
 -13   1  14       82.26       77.62     61.71 o 
 -12   1  14     2328.65     2414.26     65.52 o 
 -11   1  14       65.27       59.89     53.26 o 
 -10   1  14     1732.20     1759.74     56.64 o 
  -9   1  14      877.10      891.07     49.99 o 
  -8   1  14     4194.40     3990.86    180.96 o 
  -7   1  14     2271.70     2196.78     97.73 o 
  -6   1  14     3549.72     3222.28    131.50 o 
  -5   1  14     3714.30     3268.03    138.81 o 
  -4   1  14     2917.41     2852.03    132.84 o 
  -3   1  14    10724.81    10685.91    430.71 o 
  -2   1  14     2445.17     2284.22    104.64 o 
  -1   1  14     8421.46     8235.90    421.67 o 
   0   1  14     1209.81     1104.93     61.86 o 
   1   1  14     4455.22     4090.60    143.30 o 
   2   1  14     1195.65     1092.57     69.05 o 
   3   1  14     3694.12     3521.44    150.96 o 
   4   1  14       55.77        4.18     39.75 o 
   5   1  14     2989.23     2891.92    176.43 o 
   6   1  14     1738.38     1739.24     78.46 o 
   7   1  14     3197.27     3054.11    182.78 o 
   8   1  14      581.87      640.46     44.20 o 
   9   1  14     1380.03     1308.19     60.28 o 
  10   1  14      439.76      418.02     41.43 o 
  11   1  14      837.22      856.06     51.72 o 
  12   1  14      436.68      471.84     41.62 o 
  13   1  14      167.10      156.20     38.69 o 
 -18   2  14       23.26       40.02     50.60 o 
 -17   2  14       71.76       82.85     57.32 o 
 -16   2  14       12.26      -11.91     46.77 o 
 -15   2  14       63.90       89.23     46.19 o 
 -14   2  14      102.41       65.31     49.49 o 
 -13   2  14      400.53      373.90     59.61 o 
 -12   2  14      147.41      133.99     60.07 o 
 -11   2  14       79.85       77.22     51.67 o 
 -10   2  14       10.59       33.68     47.24 o 
  -9   2  14      574.92      633.41     42.64 o 
  -8   2  14        3.56       -6.99     44.92 o 
  -7   2  14      281.29      263.63     45.45 o 
  -6   2  14      163.51      156.35     46.79 o 
  -5   2  14       11.26       19.86     43.98 o 
  -4   2  14     1586.53     1583.46     66.41 o 
  -3   2  14       64.96       38.14     43.86 o 
  -2   2  14     1061.65      985.65     42.21 o 
  -1   2  14        5.76      -36.43     39.81 o 
   0   2  14       18.94       43.72     37.38 o 
   1   2  14       58.55        0.04     38.03 o 
   2   2  14      551.59      568.23     38.31 o 
   3   2  14       48.92       33.12     38.01 o 
   4   2  14      405.08      430.99     33.11 o 
   5   2  14        0.67      -26.34     41.42 o 
   6   2  14       69.90      110.01     40.57 o 
   7   2  14       10.18       45.43     35.92 o 
   8   2  14       28.60       34.23     32.57 o 
   9   2  14       52.26       88.16     39.76 o 
  10   2  14        8.12       28.12     37.41 o 
  11   2  14       13.29       17.24     46.07 o 
  12   2  14       80.20       85.82     37.94 o 
 -18   3  14      382.64      357.56    128.11 o 
 -17   3  14      150.54      168.17     44.15 o 
 -16   3  14     1410.65     1362.97     66.69 o 
 -15   3  14      167.33      198.57     58.57 o 
 -14   3  14     3907.66     3959.05    137.08 o 
 -13   3  14        6.05       25.20     48.65 o 
 -12   3  14     3949.94     4036.95    106.82 o 
 -11   3  14      401.12      473.50     45.38 o 
 -10   3  14     2284.86     2235.61    109.04 o 
  -9   3  14      501.13      483.93     47.99 o 
  -8   3  14     1548.18     1517.89     60.68 o 
  -7   3  14     2327.22     2161.75     65.29 o 
  -6   3  14     7333.45     7583.18    218.19 o 
  -5   3  14     8494.35     8176.52    201.54 o 
  -4   3  14     5747.56     5560.99    255.73 o 
  -3   3  14     9481.46     8907.87    381.12 o 
  -2   3  14     1911.35     1874.95    102.61 o 
  -1   3  14     8510.33     8252.57    316.02 o 
   0   3  14      802.66      758.92     48.60 o 
   1   3  14     8906.86     8983.56    429.41 o 
   2   3  14     1852.47     1761.63     91.93 o 
   3   3  14    11140.51    10642.46    617.06 o 
   4   3  14       11.09       39.54     40.23 o 
   5   3  14     9023.25     8736.34    393.57 o 
   6   3  14     1368.04     1326.30     69.42 o 
   7   3  14     2351.53     2272.97    131.70 o 
   8   3  14      758.45      786.97     35.42 o 
   9   3  14     1021.42     1020.48     78.20 o 
  10   3  14      536.09      570.68     43.73 o 
  11   3  14     1143.29     1100.69     83.32 o 
  12   3  14     1603.27     1506.98     64.57 o 
 -17   4  14     1144.66     1107.09     54.08 o 
 -16   4  14      218.61      199.19     47.19 o 
 -15   4  14     2116.40     2143.43    100.98 o 
 -14   4  14      126.57      160.49     52.51 o 
 -13   4  14     5372.31     5372.52    273.33 o 
 -12   4  14       86.61       62.69     45.62 o 
 -11   4  14     5504.16     5187.91    263.81 o 
 -10   4  14       18.57       32.96     51.12 o 
  -9   4  14     5893.03     5940.64    238.90 o 
  -8   4  14      585.48      576.25     49.32 o 
  -7   4  14     7295.69     7220.29    338.39 o 
  -6   4  14     1657.38     1535.79     59.42 o 
  -5   4  14     4578.68     4977.41    153.93 o 
  -4   4  14     3540.03     3967.18    182.53 o 
  -3   4  14      816.35      736.23     40.49 o 
  -2   4  14     4865.82     4584.29    294.27 o 
  -1   4  14      216.79      335.30     38.97 o 
   0   4  14     6511.02     6487.61    334.08 o 
   1   4  14      106.41       76.70     39.30 o 
   2   4  14     7636.90     7162.16    333.13 o 
   3   4  14        8.20       26.67     41.53 o 
   4   4  14     6222.95     6117.06    314.64 o 
   5   4  14      191.92      252.64     41.88 o 
   6   4  14     4225.79     4071.39    207.05 o 
   7   4  14     1030.66     1021.95     65.16 o 
   8   4  14     3565.00     3578.62    188.24 o 
   9   4  14      831.80      882.69     57.62 o 
  10   4  14     2981.42     2776.84    141.46 o 
  11   4  14      622.63      567.85     44.24 o 
 -16   5  14       15.67       49.04     48.82 o 
 -15   5  14       30.74       69.79     45.58 o 
 -14   5  14       55.13       68.34     49.41 o 
 -13   5  14      113.22      147.85     48.85 o 
 -12   5  14       65.94       58.53     53.52 o 
 -11   5  14      150.57      116.41     53.04 o 
 -10   5  14      371.15      400.17     53.62 o 
  -9   5  14       84.59       72.12     52.76 o 
  -8   5  14      189.73      246.09     44.51 o 
  -7   5  14      104.23       97.96     49.59 o 
  -6   5  14      383.31      367.56     52.59 o 
  -5   5  14      809.02      912.18     54.88 o 
  -4   5  14     1693.03     1643.16     58.67 o 
  -3   5  14     1565.78     1543.70     79.91 o 
  -2   5  14      938.19      936.34     45.24 o 
  -1   5  14      878.63      853.45     40.99 o 
   0   5  14      150.82      130.91     38.31 o 
   1   5  14      309.18      301.19     40.77 o 
   2   5  14      567.57      633.62     49.30 o 
   3   5  14      391.73      439.34     41.81 o 
   4   5  14       50.66       65.66     44.29 o 
   5   5  14      337.44      363.50     44.73 o 
   6   5  14       40.15       71.14     44.10 o 
   7   5  14      120.32       81.98     46.63 o 
   8   5  14      234.76      262.53     43.30 o 
   9   5  14       34.46       31.34     35.15 o 
  10   5  14      128.22      111.46     46.74 o 
 -15   6  14      347.49      315.57     64.76 o 
 -14   6  14        2.91      -16.73     53.45 o 
 -13   6  14      419.97      402.93     49.31 o 
 -12   6  14      178.92      161.80     58.72 o 
 -11   6  14      231.35      264.17     58.71 o 
 -10   6  14      266.60      254.27     51.71 o 
  -9   6  14      382.23      355.22     51.27 o 
  -8   6  14      266.91      235.01     53.20 o 
  -7   6  14      437.82      534.92     49.43 o 
  -6   6  14      702.24      798.77     47.03 o 
  -5   6  14      462.52      400.41     49.55 o 
  -4   6  14     1196.74     1119.89     55.70 o 
  -3   6  14      374.15      407.22     42.96 o 
  -2   6  14      776.09      777.32     48.29 o 
  -1   6  14       48.96       49.35     44.30 o 
   0   6  14      435.76      407.72     44.03 o 
   1   6  14      292.66      302.63     44.34 o 
   2   6  14     1143.66     1192.19     43.91 o 
   3   6  14        4.60       51.94     43.32 o 
   4   6  14     1720.55     1688.37     64.56 o 
   5   6  14      206.51      198.24     41.36 o 
   6   6  14      625.60      681.18     49.59 o 
   7   6  14      156.60      257.19     45.98 o 
   8   6  14      184.18      181.30     42.51 o 
   9   6  14      100.63       45.39     45.50 o 
 -13   7  14        3.50       41.11     78.99 o 
 -12   7  14     1070.84      903.42     71.55 o 
 -11   7  14       59.55       72.28     52.48 o 
 -10   7  14     1696.92     1704.09     66.57 o 
  -9   7  14      283.69      286.85     57.89 o 
  -8   7  14     1793.16     1723.48     74.79 o 
  -7   7  14      802.45      737.55     54.19 o 
  -6   7  14     2005.14     2102.65     83.81 o 
  -5   7  14     2315.90     2278.78     67.47 o 
  -4   7  14     1177.25     1206.40     52.81 o 
  -3   7  14     3834.02     3700.14    168.62 o 
  -2   7  14      480.38      486.79     47.90 o 
  -1   7  14     2723.36     2573.12    130.52 o 
   0   7  14      401.77      400.75     40.99 o 
   1   7  14     1683.96     1615.35     71.00 o 
   2   7  14      233.53      240.41     40.79 o 
   3   7  14     1915.30     2150.10    149.69 o 
   4   7  14       28.50       27.57     38.97 o 
   5   7  14     2099.49     2174.90     76.21 o 
   6   7  14      260.34      309.36     40.67 o 
   7   7  14     1271.44     1235.37     61.25 o 
   8   7  14      276.55      319.49     79.44 o 
 -11   8  14      631.97      729.04     68.49 o 
 -10   8  14        0.58       41.50     64.18 o 
  -9   8  14      580.12      664.81     71.49 o 
  -8   8  14        4.22       -6.01     64.08 o 
  -7   8  14     1283.91     1317.73     56.63 o 
  -6   8  14       63.37       86.55     61.28 o 
  -5   8  14     1137.87     1104.52     64.61 o 
  -4   8  14      301.26      266.89     53.19 o 
  -3   8  14      465.82      490.37     41.44 o 
  -2   8  14      627.63      605.92     43.70 o 
  -1   8  14       39.78       16.56     38.68 o 
   0   8  14      912.95      911.67     44.56 o 
   1   8  14        8.38       -7.72     38.63 o 
   2   8  14     1081.70     1111.25     62.00 o 
   3   8  14        3.95       15.45     41.75 o 
   4   8  14     1291.04     1173.00     52.65 o 
   5   8  14       44.16       18.33     45.50 o 
  -7   9  14        1.08       10.08     55.53 o 
  -6   9  14        1.28        4.79     61.90 o 
  -5   9  14        9.36       20.67     60.05 o 
  -4   9  14       81.61       88.39     52.53 o 
  -3   9  14        1.04       24.16     42.55 o 
  -2   9  14      103.55      146.46     45.13 o 
  -1   9  14       28.68       29.30     40.51 o 
   0   9  14       83.54       85.98     38.49 o 
   1   9  14        4.52      -10.25     44.00 o 
   2   9  14       12.94       61.71     77.96 o 
 -18   1  15      108.30      148.68     50.63 o 
 -17   1  15      811.54      822.73     54.60 o 
 -16   1  15      640.71      712.50     60.09 o 
 -15   1  15     2699.32     2721.38    100.96 o 
 -14   1  15      630.28      705.52     60.33 o 
 -13   1  15     4743.92     4709.71     62.45 o 
 -12   1  15        5.37       12.75     51.86 o 
 -11   1  15     3175.72     3267.97    174.20 o 
 -10   1  15        6.45       -4.98     43.86 o 
  -9   1  15     3452.14     3385.97    123.28 o 
  -8   1  15        8.14       36.48     42.70 o 
  -7   1  15    10561.01     9927.44    360.78 o 
  -6   1  15      684.61      621.26     44.05 o 
  -5   1  15     6856.43     6204.03    256.12 o 
  -4   1  15     2975.06     2873.14    107.24 o 
  -3   1  15     1195.49     1253.50     44.86 o 
  -2   1  15     3438.59     3320.81    133.61 o 
  -1   1  15      990.99      993.60     56.79 o 
   0   1  15     2877.20     2812.88    140.83 o 
   1   1  15     2434.16     2346.18    131.79 o 
   2   1  15     6367.11     5871.00    372.93 o 
   3   1  15      325.20      291.87     36.03 o 
   4   1  15     9804.97     9439.20    537.03 o 
   5   1  15      841.05      903.05     60.10 o 
   6   1  15     5425.49     5425.15    291.10 o 
   7   1  15      401.90      388.49     33.69 o 
   8   1  15     2681.98     2570.07    146.62 o 
   9   1  15      100.29       81.85     37.66 o 
  10   1  15     2722.08     2687.52    121.50 o 
  11   1  15      223.97      189.59     38.28 o 
  12   1  15     1521.23     1473.01     91.96 o 
 -18   2  15      382.99      334.47     58.40 o 
 -17   2  15     1468.42     1557.38     58.20 o 
 -16   2  15     1089.49     1101.83     51.17 o 
 -15   2  15      829.33      882.59     54.59 o 
 -14   2  15     2881.78     2848.82     63.05 o 
 -13   2  15      470.35      533.82     49.06 o 
 -12   2  15     3173.00     3188.79     98.54 o 
 -11   2  15        7.07       37.84     42.28 o 
 -10   2  15     3986.53     3702.99    176.09 o 
  -9   2  15      487.16      448.04     47.81 o 
  -8   2  15     5592.31     5608.63    140.50 o 
  -7   2  15     1436.93     1445.45     48.46 o 
  -6   2  15     9390.34     8938.04    459.47 o 
  -5   2  15     6562.54     6556.03    286.36 o 
  -4   2  15    10537.45    10477.01    376.36 o 
  -3   2  15     9735.46     9618.84    275.15 o 
  -2   2  15     6950.32     6467.47    289.19 o 
  -1   2  15     7469.02     7024.86    353.64 o 
   0   2  15     8229.68     8028.88    366.13 o 
   1   2  15     8136.55     7885.90    379.55 o 
   2   2  15     5871.19     5838.77    326.30 o 
   3   2  15     8289.23     8286.68    413.17 o 
   4   2  15      922.26     1017.00     58.84 o 
   5   2  15     6129.46     6163.15    377.11 o 
   6   2  15      257.50      278.20     32.96 o 
   7   2  15     3948.44     3754.23    218.10 o 
   8   2  15      160.16      192.01     35.37 o 
   9   2  15     2766.94     2616.22    115.60 o 
  10   2  15      138.29      188.12     42.51 o 
  11   2  15     2589.51     2428.07    110.87 o 
  12   2  15     1455.28     1304.41     62.02 o 
 -17   3  15      345.40      291.85     48.41 o 
 -16   3  15      108.88      152.60     46.58 o 
 -15   3  15      787.74      839.83     53.75 o 
 -14   3  15      398.74      414.64     53.37 o 
 -13   3  15     1095.45     1084.60     50.66 o 
 -12   3  15      311.11      284.80     47.72 o 
 -11   3  15      824.74      775.43     45.35 o 
 -10   3  15      385.53      388.86     51.78 o 
  -9   3  15     1157.70     1182.94     46.22 o 
  -8   3  15        0.08      -10.92     47.67 o 
  -7   3  15     3139.13     3003.27     84.83 o 
  -6   3  15      192.49      200.25     46.77 o 
  -5   3  15     4446.25     4298.80    189.29 o 
  -4   3  15       56.95       94.07     40.43 o 
  -3   3  15     2479.05     2433.11     89.56 o 
  -2   3  15      541.32      511.47     36.02 o 
  -1   3  15      826.19      770.04     36.58 o 
   0   3  15     1729.37     1661.36     83.96 o 
   1   3  15      185.08      155.14     37.64 o 
   2   3  15     3378.77     3323.05    150.81 o 
   3   3  15      103.22      134.51     38.35 o 
   4   3  15     2584.72     2534.48    132.59 o 
   5   3  15      162.39      168.01     37.10 o 
   6   3  15     1330.57     1366.21     72.24 o 
   7   3  15       12.03       29.05     37.01 o 
   8   3  15     1556.70     1499.89     73.92 o 
   9   3  15       32.00       67.61     34.70 o 
  10   3  15     1271.31     1182.17     39.78 o 
  11   3  15        9.78       24.22     37.32 o 
 -16   4  15      139.24      145.27     52.77 o 
 -15   4  15       92.40      127.64     52.20 o 
 -14   4  15      580.88      616.80     57.20 o 
 -13   4  15        0.74       21.45     52.94 o 
 -12   4  15      679.91      627.63     45.66 o 
 -11   4  15       58.70       46.72     52.19 o 
 -10   4  15      511.67      532.59     51.93 o 
  -9   4  15        9.21       21.92     47.49 o 
  -8   4  15      352.88      369.94     43.97 o 
  -7   4  15      422.98      424.75     49.94 o 
  -6   4  15      505.10      589.05     53.44 o 
  -5   4  15      828.34      837.60     43.89 o 
  -4   4  15      624.49      609.33     48.39 o 
  -3   4  15      531.69      498.53     36.70 o 
  -2   4  15      116.81      127.83     39.95 o 
  -1   4  15      173.29      202.91     38.09 o 
   0   4  15      499.90      486.65     35.44 o 
   1   4  15      496.66      554.76     41.61 o 
   2   4  15      341.41      347.40     37.54 o 
   3   4  15     1672.93     1547.02     89.70 o 
   4   4  15        7.98        4.25     47.40 o 
   5   4  15      483.43      499.94     38.84 o 
   6   4  15        6.25       -1.90     42.69 o 
   7   4  15      192.44      205.84     37.67 o 
   8   4  15       24.73       50.86     46.03 o 
   9   4  15      385.74      384.07     36.65 o 
  10   4  15       22.65       36.73     42.31 o 
  11   4  15      304.81      312.37     46.93 o 
 -16   5  15      352.30      323.65     66.63 o 
 -15   5  15     1541.10     1467.73     97.97 o 
 -14   5  15      188.72      178.89     53.11 o 
 -13   5  15     2534.09     2562.97    105.05 o 
 -12   5  15       24.81       31.78     47.84 o 
 -11   5  15     3159.31     3311.81    151.53 o 
 -10   5  15        1.76       66.83     50.02 o 
  -9   5  15     3259.19     3222.30    201.01 o 
  -8   5  15       79.59       75.28     46.54 o 
  -7   5  15     4677.16     4834.38    233.01 o 
  -6   5  15      419.42      467.80     48.22 o 
  -5   5  15     2576.55     2559.45    189.11 o 
  -4   5  15     1775.36     1711.83     80.07 o 
  -3   5  15     1435.92     1470.66     64.58 o 
  -2   5  15     1603.88     1746.40     86.47 o 
  -1   5  15     1814.32     1823.75     97.41 o 
   0   5  15     2586.10     2398.57     89.10 o 
   1   5  15     1201.91     1220.14     53.06 o 
   2   5  15     4370.56     4289.48    210.42 o 
   3   5  15      176.61      172.25     38.40 o 
   4   5  15     4721.28     4690.88    268.16 o 
   5   5  15      203.51      196.53     38.36 o 
   6   5  15     3235.29     3231.25    138.72 o 
   7   5  15       93.38      148.77     39.52 o 
   8   5  15     1935.72     2006.99    107.96 o 
   9   5  15       36.31       62.26     41.72 o 
  10   5  15     1999.13     1900.49    344.96 o 
 -14   6  15      680.23      731.09     56.11 o 
 -13   6  15      106.38      121.18     51.28 o 
 -12   6  15      774.84      785.21     52.66 o 
 -11   6  15       12.34      -33.96     48.69 o 
 -10   6  15     1313.62     1356.67     88.14 o 
  -9   6  15       12.49       12.20     54.91 o 
  -8   6  15     2200.57     2328.23    122.65 o 
  -7   6  15       68.61      104.52     46.37 o 
  -6   6  15     2233.00     2283.78    105.84 o 
  -5   6  15      760.60      790.55     54.70 o 
  -4   6  15     1998.80     1721.94     88.28 o 
  -3   6  15     1942.37     1928.67     71.47 o 
  -2   6  15     1331.14     1355.51     79.29 o 
  -1   6  15     2729.68     2640.26    116.65 o 
   0   6  15     1820.74     1791.57     51.83 o 
   1   6  15     1724.68     1808.70     53.92 o 
   2   6  15     1785.31     1710.70    110.06 o 
   3   6  15     1992.81     2101.66    135.85 o 
   4   6  15      401.42      427.01     44.03 o 
   5   6  15     2059.63     2117.04     88.96 o 
   6   6  15       27.95       37.42     39.51 o 
   7   6  15     1046.52     1072.53     54.97 o 
   8   6  15       70.08       70.86     41.56 o 
 -13   7  15       43.60       -3.48     80.13 o 
 -12   7  15      115.98      100.93     68.32 o 
 -11   7  15       54.47       39.21     49.93 o 
 -10   7  15      252.22      260.13     64.22 o 
  -9   7  15       77.40       97.12     54.70 o 
  -8   7  15       94.64      164.98     60.92 o 
  -7   7  15      172.11      190.21     48.48 o 
  -6   7  15      167.46      193.25     60.32 o 
  -5   7  15      220.40      221.71     57.76 o 
  -4   7  15       58.80       71.92     39.88 o 
  -3   7  15      121.96      114.13     46.40 o 
  -2   7  15       16.59        3.83     39.52 o 
  -1   7  15       68.23       76.18     41.89 o 
   0   7  15       65.81       41.42     39.91 o 
   1   7  15       20.84       37.77     39.38 o 
   2   7  15       58.84       67.71     41.84 o 
   3   7  15        1.21       18.18     37.32 o 
   4   7  15       37.40       52.65     36.32 o 
   5   7  15       25.16       15.10     39.13 o 
   6   7  15      181.29      171.27     37.18 o 
   7   7  15        0.29       17.85     54.46 o 
 -10   8  15      345.83      306.78     72.14 o 
  -9   8  15        3.18      -12.10     50.34 o 
  -8   8  15      644.86      602.21     66.05 o 
  -7   8  15      136.64      143.82     60.35 o 
  -6   8  15      687.37      648.37     50.24 o 
  -5   8  15      318.52      320.62     48.16 o 
  -4   8  15      312.40      345.94     44.85 o 
  -3   8  15      501.41      505.91     46.47 o 
  -2   8  15      105.68       63.33     41.58 o 
  -1   8  15      432.14      388.17     43.25 o 
   0   8  15      108.38      101.68     41.39 o 
   1   8  15      406.67      412.40     41.97 o 
   2   8  15       14.40       15.60     38.99 o 
   3   8  15      681.09      678.39     44.60 o 
   4   8  15        1.37       -8.97     45.13 o 
  -5   9  15      952.27      947.91     60.36 o 
  -4   9  15      377.80      328.19     38.69 o 
  -3   9  15      661.72      625.11     47.26 o 
  -2   9  15      292.64      306.13     40.03 o 
  -1   9  15      242.07      226.39     41.12 o 
 -18   0  16      453.70      441.25     81.75 o 
 -17   0  16     1116.63     1095.62     86.75 o 
 -16   0  16     1517.97     1502.90    152.01 o 
 -15   0  16     3432.85     3792.69    315.41 o 
 -14   0  16     1957.12     2027.87     77.02 o 
 -13   0  16     4532.34     4892.87    263.00 o 
 -12   0  16      467.97      446.42    100.82 o 
 -11   0  16     4658.02     5122.07    299.76 o 
 -10   0  16      117.53      151.32     57.08 o 
  -9   0  16     7600.86     7155.53    548.63 o 
  -8   0  16      537.83      648.39     70.50 o 
  -7   0  16    13452.10    13125.30    521.16 o 
  -6   0  16       78.74      127.32     54.91 o 
  -5   0  16    15538.09    15933.81    737.53 o 
  -4   0  16      572.81      588.63     59.55 o 
  -3   0  16     3116.11     3241.72    287.34 o 
  -2   0  16     1216.29     1344.84    136.63 o 
  -1   0  16     3200.59     2882.78    241.58 o 
   0   0  16     3583.62     3270.22    311.89 o 
   1   0  16     6045.22     5874.16    515.54 o 
   2   0  16     7461.21     7027.82    496.80 o 
   3   0  16     1671.13     1571.75    129.77 o 
   4   0  16    11372.68    11014.90    924.56 o 
   5   0  16      174.36      207.35     47.51 o 
   6   0  16     8091.89     7914.94    634.24 o 
   7   0  16       34.27       32.86     56.77 o 
   8   0  16     7139.92     7062.55    457.68 o 
   9   0  16       81.80      114.72     56.89 o 
  10   0  16     5451.52     5094.39    399.60 o 
  11   0  16      257.35      225.19     57.15 o 
 -18   1  16      110.14       92.29     65.37 o 
 -17   1  16     1189.19     1252.26     74.79 o 
 -16   1  16      161.28      169.89     47.71 o 
 -15   1  16      918.11      958.41     55.19 o 
 -14   1  16      330.79      370.57     58.56 o 
 -13   1  16      416.84      362.28     48.75 o 
 -12   1  16      703.43      725.10     52.65 o 
 -11   1  16      152.57      154.40     47.01 o 
 -10   1  16     2202.18     2123.98     48.93 o 
  -9   1  16        4.72       58.61     43.97 o 
  -8   1  16     5083.63     5201.20    199.81 o 
  -7   1  16      280.04      286.13     43.76 o 
  -6   1  16     4821.11     4586.60    112.47 o 
  -5   1  16      940.43      928.54     54.74 o 
  -4   1  16     2650.73     2591.24    113.74 o 
  -3   1  16     2608.67     2547.55    103.35 o 
  -2   1  16     5954.35     6127.21    211.07 o 
  -1   1  16      932.47      845.28     48.04 o 
   0   1  16     4950.72     4744.24    259.94 o 
   1   1  16      611.38      623.98     34.58 o 
   2   1  16     3716.42     3513.99    200.39 o 
   3   1  16     1319.34     1210.31     56.79 o 
   4   1  16      140.84      144.94     33.26 o 
   5   1  16     2125.25     2163.97    126.37 o 
   6   1  16       61.57       53.04     35.78 o 
   7   1  16     2213.20     2099.38     92.30 o 
   8   1  16      167.15      142.99     34.23 o 
   9   1  16     1520.95     1472.96     58.73 o 
  10   1  16        2.40       -4.21     42.22 o 
  11   1  16     1046.64      928.72     49.40 o 
 -17   2  16        4.67       35.19     50.72 o 
 -16   2  16        7.02       32.97     42.43 o 
 -15   2  16       32.18        1.41     50.96 o 
 -14   2  16        2.04        4.51     39.64 o 
 -13   2  16      121.62      107.25     50.56 o 
 -12   2  16        6.87       -5.34     42.61 o 
 -11   2  16      476.05      439.22     43.47 o 
 -10   2  16       43.53       35.91     43.22 o 
  -9   2  16      284.68      250.24     46.95 o 
  -8   2  16       27.34       -3.16     41.46 o 
  -7   2  16      433.79      402.75     39.60 o 
  -6   2  16       86.17       52.60     42.24 o 
  -5   2  16      333.29      380.81     48.43 o 
  -4   2  16      278.14      237.14     39.99 o 
  -3   2  16       41.34       41.48     35.38 o 
  -2   2  16      738.11      758.41     38.67 o 
  -1   2  16        5.66       33.03     35.13 o 
   0   2  16      171.67      125.46     42.20 o 
   1   2  16       33.14       28.74     37.15 o 
   2   2  16      315.04      267.14     39.67 o 
   3   2  16       17.69       -7.52     36.13 o 
   4   2  16       34.22       78.48     32.74 o 
   5   2  16       21.96       39.00     31.21 o 
   6   2  16      173.25      163.13     35.25 o 
   7   2  16      119.84       77.35     32.28 o 
   8   2  16      132.69      150.11     33.36 o 
   9   2  16        0.62       -0.27     41.24 o 
  10   2  16       84.25       97.57     39.12 o 
  11   2  16        2.88       -4.57     42.24 o 
 -17   3  16      673.45      705.69     52.89 o 
 -16   3  16      471.39      433.57     51.88 o 
 -15   3  16      627.92      671.20     45.22 o 
 -14   3  16     1038.99     1065.56     53.45 o 
 -13   3  16      369.44      424.99     51.63 o 
 -12   3  16     1280.26     1202.13     58.49 o 
 -11   3  16      239.19      313.26     50.57 o 
 -10   3  16     1622.56     1610.88     47.91 o 
  -9   3  16      144.66      160.83     40.68 o 
  -8   3  16     5806.03     5865.75    214.13 o 
  -7   3  16       25.64       48.69     52.74 o 
  -6   3  16     6473.07     6226.79    354.43 o 
  -5   3  16     3121.52     3150.81     90.78 o 
  -4   3  16     6781.74     6444.39    335.05 o 
  -3   3  16     2179.55     1965.46     78.96 o 
  -2   3  16     4297.76     4348.80    171.45 o 
  -1   3  16      863.52      867.72     39.20 o 
   0   3  16     5104.23     4971.62    288.75 o 
   1   3  16     1795.94     1883.99    134.79 o 
   2   3  16     4001.80     4041.88    226.99 o 
   3   3  16     5049.74     5186.12    289.32 o 
   4   3  16      548.03      546.20     41.66 o 
   5   3  16     4011.66     4040.44    182.23 o 
   6   3  16        8.70      -19.46     33.10 o 
   7   3  16     1064.32     1107.52     67.92 o 
   8   3  16       61.19       58.54     36.36 o 
   9   3  16     1557.15     1566.00     84.06 o 
  10   3  16        4.84        8.27     45.24 o 
 -16   4  16      594.76      585.78     52.79 o 
 -15   4  16     1627.40     1625.95     52.92 o 
 -14   4  16      670.95      682.79     48.96 o 
 -13   4  16     2273.51     2350.85    110.88 o 
 -12   4  16      591.47      642.49     48.32 o 
 -11   4  16     3556.07     3551.75    182.25 o 
 -10   4  16     1074.69     1050.14     55.51 o 
  -9   4  16     3969.80     4003.18    167.59 o 
  -8   4  16      457.69      473.07     44.61 o 
  -7   4  16     5672.37     6029.35    305.85 o 
  -6   4  16       44.79       88.61     51.14 o 
  -5   4  16     4075.85     4142.68    156.41 o 
  -4   4  16      381.73      377.61     38.14 o 
  -3   4  16     1978.55     2049.15     88.45 o 
  -2   4  16      939.15     1003.10     44.98 o 
  -1   4  16     3917.26     3864.51    227.92 o 
   0   4  16     1099.91     1052.72     45.98 o 
   1   4  16     2211.60     2257.42    151.57 o 
   2   4  16     3537.75     3589.51    223.59 o 
   3   4  16      485.61      451.14     41.37 o 
   4   4  16     4373.98     4209.57    235.09 o 
   5   4  16       62.70       63.33     39.62 o 
   6   4  16     3863.26     4046.69    219.84 o 
   7   4  16      135.05      131.35     39.45 o 
   8   4  16     2799.87     2772.13    135.46 o 
   9   4  16       35.95       57.32     36.96 o 
  10   4  16     2753.74     2454.68    136.44 o 
 -15   5  16      297.45      357.52     57.26 o 
 -14   5  16       28.37       47.65     48.94 o 
 -13   5  16      142.62      123.75     49.40 o 
 -12   5  16        6.03       15.50     41.67 o 
 -11   5  16       63.12       53.83     46.48 o 
 -10   5  16       49.77       55.39     46.08 o 
  -9   5  16        6.73       21.20     46.87 o 
  -8   5  16      351.02      350.94     43.59 o 
  -7   5  16       66.49       76.70     47.73 o 
  -6   5  16      427.77      513.76     41.33 o 
  -5   5  16        0.66       32.65     46.17 o 
  -4   5  16     1526.31     1480.21     55.63 o 
  -3   5  16      102.13      112.26     42.30 o 
  -2   5  16      968.59      929.74     59.88 o 
  -1   5  16      486.93      534.28     38.95 o 
   0   5  16      938.59      908.13     47.76 o 
   1   5  16      618.20      595.15     42.09 o 
   2   5  16      729.96      738.12     44.87 o 
   3   5  16      301.97      289.58     40.91 o 
   4   5  16      194.73      218.37     43.09 o 
   5   5  16      180.73      129.74     42.35 o 
   6   5  16       28.12       68.19     44.91 o 
   7   5  16      217.92      303.30     41.60 o 
   8   5  16        0.06        1.72     41.99 o 
   9   5  16       28.61       65.45     35.30 o 
 -14   6  16       21.31       22.15     65.27 o 
 -13   6  16      245.47      293.60     56.49 o 
 -12   6  16        8.43        1.23     42.81 o 
 -11   6  16      175.98      186.66     52.85 o 
 -10   6  16        0.67       26.92     46.34 o 
  -9   6  16      675.49      723.88     49.64 o 
  -8   6  16       30.32       36.66     48.33 o 
  -7   6  16      962.50      993.13     49.44 o 
  -6   6  16      225.54      195.03     52.13 o 
  -5   6  16     1062.72     1233.95     54.30 o 
  -4   6  16      393.79      465.96     41.01 o 
  -3   6  16      379.61      334.49     40.11 o 
  -2   6  16      310.79      310.10     37.64 o 
  -1   6  16       99.93      143.71     37.20 o 
   0   6  16      572.83      589.35     39.30 o 
   1   6  16      333.75      304.42     46.69 o 
   2   6  16     1105.48     1170.64     73.02 o 
   3   6  16       59.09       43.22     37.26 o 
   4   6  16      718.16      803.59     44.29 o 
   5   6  16        4.03       31.80     41.57 o 
   6   6  16      268.13      305.32     44.95 o 
   7   6  16        5.00        4.53     41.29 o 
 -12   7  16      570.21      485.00     53.62 o 
 -11   7  16       88.63       81.46     61.70 o 
 -10   7  16      856.57      831.70     58.55 o 
  -9   7  16        6.37       50.38     57.76 o 
  -8   7  16     1661.31     1693.13     79.08 o 
  -7   7  16       86.85       50.26     56.99 o 
  -6   7  16     2291.42     2217.64     60.00 o 
  -5   7  16      374.67      379.69     57.30 o 
  -4   7  16     1511.09     1542.20     71.36 o 
  -3   7  16      592.11      610.50     46.48 o 
  -2   7  16     1724.30     1694.90    106.35 o 
  -1   7  16      701.85      753.28     44.35 o 
   0   7  16     1414.99     1388.20     55.00 o 
   1   7  16     1219.11     1300.74     62.67 o 
   2   7  16      707.41      652.92     44.72 o 
   3   7  16     1199.20     1220.01     51.37 o 
   4   7  16      225.78      158.52     41.94 o 
   5   7  16     1038.95      942.75     40.26 o 
  -9   8  16      374.46      378.08     64.31 o 
  -8   8  16      232.64      233.57     52.65 o 
  -7   8  16      759.34      723.19     51.81 o 
  -6   8  16       18.40        8.78     56.85 o 
  -5   8  16      916.29     1001.80     65.57 o 
  -4   8  16        5.57       49.61     44.42 o 
  -3   8  16      617.71      481.74     39.04 o 
  -2   8  16       30.17       49.94     43.76 o 
  -1   8  16      328.64      369.19     44.97 o 
   0   8  16      109.66      153.55     44.20 o 
   1   8  16      334.58      308.70     45.24 o 
   2   8  16      409.27      389.61     39.86 o 
   3   8  16      128.04       91.34     66.88 o 
 -17   1  17      244.13      237.47     47.18 o 
 -16   1  17      821.62      832.72     49.53 o 
 -15   1  17      781.58      794.66     59.53 o 
 -14   1  17     1302.15     1313.14     69.70 o 
 -13   1  17     1361.54     1404.14     47.17 o 
 -12   1  17     1013.29     1042.33     42.61 o 
 -11   1  17     1428.59     1415.81     58.79 o 
 -10   1  17     1058.19     1106.33     47.15 o 
  -9   1  17     3576.39     3710.13    210.93 o 
  -8   1  17     1067.33     1117.45     79.94 o 
  -7   1  17     6189.10     6052.63    316.34 o 
  -6   1  17       52.73       92.41     39.12 o 
  -5   1  17     6482.72     6203.55    249.46 o 
  -4   1  17       40.97       74.42     38.32 o 
  -3   1  17     4414.56     4293.93    179.24 o 
  -2   1  17      109.50       96.37     38.43 o 
  -1   1  17     1819.17     1785.65     95.38 o 
   0   1  17      551.36      468.77     35.69 o 
   1   1  17     2102.32     2020.03    120.63 o 
   2   1  17     3070.92     3029.78    155.14 o 
   3   1  17      994.29      929.61     52.03 o 
   4   1  17     4999.14     4994.76    290.73 o 
   5   1  17      520.87      469.38     36.91 o 
   6   1  17     2112.36     2045.71    102.31 o 
   7   1  17      840.76      810.11     54.86 o 
   8   1  17     2089.51     2083.81    118.77 o 
   9   1  17      285.54      320.59     42.68 o 
  10   1  17     2291.65     2118.24    108.38 o 
 -17   2  17     1895.43     1930.06     65.33 o 
 -16   2  17      272.80      284.61     46.28 o 
 -15   2  17     1327.79     1472.30     72.70 o 
 -14   2  17      269.74      289.04     42.66 o 
 -13   2  17      867.06      876.38     47.46 o 
 -12   2  17      944.87      900.38     49.99 o 
 -11   2  17     1145.39     1167.73     55.86 o 
 -10   2  17     3139.00     3199.78     78.12 o 
  -9   2  17      586.63      599.53     48.10 o 
  -8   2  17     4931.49     4728.26    256.99 o 
  -7   2  17       14.07       28.69     40.52 o 
  -6   2  17     6080.11     5974.02    205.91 o 
  -5   2  17      249.74      286.10     38.44 o 
  -4   2  17     5175.92     5324.88    274.14 o 
  -3   2  17      613.32      629.80     37.44 o 
  -2   2  17    10066.02    10003.37    534.40 o 
  -1   2  17      593.59      647.40     36.51 o 
   0   2  17    11469.87    11260.40    547.40 o 
   1   2  17     1831.45     1951.15    101.01 o 
   2   2  17     4430.06     4543.73    211.45 o 
   3   2  17     2461.10     2545.66    121.90 o 
   4   2  17     1705.50     1783.35     76.40 o 
   5   2  17     2596.31     2739.37    144.70 o 
   6   2  17      675.37      694.90     65.33 o 
   7   2  17     2219.11     2208.60     87.29 o 
   8   2  17      598.73      659.13     49.07 o 
   9   2  17     1900.32     1843.05     73.37 o 
  10   2  17       20.27        8.66     31.71 o 
 -16   3  17      364.65      361.88     46.81 o 
 -15   3  17      194.26      210.16     45.81 o 
 -14   3  17      676.11      724.17     47.11 o 
 -13   3  17      476.28      506.78     46.67 o 
 -12   3  17      621.91      667.91     44.05 o 
 -11   3  17      439.52      522.70     46.63 o 
 -10   3  17      711.58      716.27     47.96 o 
  -9   3  17     1147.87     1177.22     59.72 o 
  -8   3  17      463.81      498.03     53.16 o 
  -7   3  17     1522.64     1481.95     89.39 o 
  -6   3  17       68.09       81.36     38.47 o 
  -5   3  17     1246.04     1265.77     46.99 o 
  -4   3  17        3.54       29.41     38.05 o 
  -3   3  17     1112.40     1166.69     76.07 o 
  -2   3  17      155.50      115.59     36.17 o 
  -1   3  17      852.02      869.88     52.93 o 
   0   3  17        8.99      -13.39     34.35 o 
   1   3  17      937.27      893.46     49.32 o 
   2   3  17      996.79     1013.82     58.92 o 
   3   3  17       90.63       76.81     32.93 o 
   4   3  17     1665.53     1646.04     99.49 o 
   5   3  17       31.66       39.45     38.79 o 
   6   3  17      773.97      730.65     42.84 o 
   7   3  17      233.41      201.04     36.73 o 
   8   3  17      739.05      749.18     33.63 o 
   9   3  17      133.78      122.60     36.77 o 
  10   3  17      649.52      493.02     44.35 o 
 -16   4  17      106.34      114.03     80.13 o 
 -15   4  17       17.41        3.33     45.72 o 
 -14   4  17      181.84      124.78     42.64 o 
 -13   4  17       27.32       40.41     42.55 o 
 -12   4  17      317.26      327.25     46.90 o 
 -11   4  17       68.27       53.93     50.93 o 
 -10   4  17      561.57      604.35     48.36 o 
  -9   4  17        3.58       -0.59     43.43 o 
  -8   4  17      820.39      792.76     46.32 o 
  -7   4  17        0.25       25.71     51.14 o 
  -6   4  17      436.23      341.62     40.46 o 
  -5   4  17       13.78        2.92     39.75 o 
  -4   4  17      177.67      160.27     38.93 o 
  -3   4  17      209.96      201.12     37.19 o 
  -2   4  17      195.43      229.12     35.31 o 
  -1   4  17      215.90      183.79     42.90 o 
   0   4  17      282.85      292.29     39.87 o 
   1   4  17      677.28      746.76     47.92 o 
   2   4  17      266.93      287.62     36.04 o 
   3   4  17      540.86      548.54     38.35 o 
   4   4  17       30.61       54.24     39.34 o 
   5   4  17      116.25      122.03     44.76 o 
   6   4  17       28.11       19.52     41.69 o 
   7   4  17      158.42      146.00     35.26 o 
   8   4  17       44.63       62.24     41.77 o 
   9   4  17      264.82      258.46     42.97 o 
 -14   5  17      599.14      598.11     47.29 o 
 -13   5  17      803.91      830.34     54.24 o 
 -12   5  17      687.55      712.93     51.66 o 
 -11   5  17     1407.30     1411.33     60.25 o 
 -10   5  17      756.99      913.04     53.09 o 
  -9   5  17     2855.33     2945.89    116.47 o 
  -8   5  17      414.49      522.01     52.15 o 
  -7   5  17     3403.96     3492.16    137.63 o 
  -6   5  17       36.10       43.76     37.61 o 
  -5   5  17     2680.33     2662.38    157.63 o 
  -4   5  17       50.79      129.57     36.92 o 
  -3   5  17     1678.85     1619.51     70.87 o 
  -2   5  17       37.71       42.85     36.63 o 
  -1   5  17     2641.04     2507.61    155.90 o 
   0   5  17      740.64      747.14     39.70 o 
   1   5  17     2771.90     2688.56    157.65 o 
   2   5  17     2177.11     2188.28    107.00 o 
   3   5  17      679.92      634.26     41.23 o 
   4   5  17     2700.48     2805.97    115.59 o 
   5   5  17      218.09      206.32     33.59 o 
   6   5  17     1478.44     1522.70    102.09 o 
   7   5  17      373.72      410.50     42.55 o 
   8   5  17     1475.43     1430.28     74.28 o 
 -13   6  17      306.76      301.45     47.33 o 
 -12   6  17      207.95      254.31     53.24 o 
 -11   6  17      142.76      154.57     42.92 o 
 -10   6  17      477.42      535.29     48.09 o 
  -9   6  17      138.84      200.26     45.61 o 
  -8   6  17     1709.61     1881.42     79.64 o 
  -7   6  17       32.37       66.73     46.09 o 
  -6   6  17     2033.61     2144.09    103.72 o 
  -5   6  17       16.68       25.95     36.87 o 
  -4   6  17     1627.46     1687.02     66.95 o 
  -3   6  17      136.87      109.16     39.36 o 
  -2   6  17     2502.79     2429.36    102.29 o 
  -1   6  17      101.24      109.99     35.16 o 
   0   6  17     2520.87     2357.18     99.89 o 
   1   6  17      413.12      388.14     36.57 o 
   2   6  17     2208.94     2129.74     98.56 o 
   3   6  17      807.18      817.74     44.18 o 
   4   6  17      960.03      981.68     66.67 o 
   5   6  17      671.74      706.24     51.87 o 
   6   6  17      259.35      232.26     41.97 o 
 -11   7  17       41.98       31.03     53.35 o 
 -10   7  17       70.42       89.77     52.67 o 
  -9   7  17       37.97       31.58     46.08 o 
  -8   7  17      159.01      170.98     52.12 o 
  -7   7  17       15.97       35.92     55.41 o 
  -6   7  17      222.05      226.02     47.58 o 
  -5   7  17       44.01       98.33     44.89 o 
  -4   7  17       96.46       75.71     36.42 o 
  -3   7  17        4.31        2.50     38.13 o 
  -2   7  17       19.99       38.17     38.55 o 
  -1   7  17        3.27        6.51     41.64 o 
   0   7  17       18.29        8.68     44.83 o 
   1   7  17        2.34       35.72     36.51 o 
   2   7  17        1.15       31.08     38.22 o 
   3   7  17        3.10       28.11     35.46 o 
   4   7  17       30.81       21.89     38.73 o 
  -7   8  17       12.57      -14.32     58.65 o 
  -6   8  17      550.60      490.25     58.50 o 
  -5   8  17       44.08       26.29     42.23 o 
  -4   8  17      391.82      369.60     39.91 o 
  -3   8  17       47.77       31.13     44.11 o 
  -2   8  17      368.67      394.90     41.41 o 
  -1   8  17       58.54       67.35     43.59 o 
   0   8  17      351.88      369.95     44.76 o 
   1   8  17      228.09      216.07     77.53 o 
 -17   0  18      124.80      125.80     56.34 o 
 -16   0  18     1332.35     1348.09     65.64 o 
 -15   0  18      506.17      523.09     66.06 o 
 -14   0  18     1692.35     1822.94    186.08 o 
 -13   0  18      856.05      902.97     68.48 o 
 -12   0  18     2880.41     3138.73    159.92 o 
 -11   0  18     1171.26     1182.79     99.87 o 
 -10   0  18     1811.78     1972.61    184.05 o 
  -9   0  18     2632.83     2650.52    204.45 o 
  -8   0  18     2906.74     2881.79    167.06 o 
  -7   0  18     6189.20     6348.63    307.46 o 
  -6   0  18     1792.23     1824.38    139.36 o 
  -5   0  18     7031.43     6511.36    398.77 o 
  -4   0  18      192.13      251.36     66.32 o 
  -3   0  18     7624.88     7835.49    399.00 o 
  -2   0  18      575.89      692.55     80.15 o 
  -1   0  18     6127.01     6618.73    318.21 o 
   0   0  18      203.99      279.74     64.53 o 
   1   0  18     3538.34     3342.03    250.70 o 
   2   0  18     2988.50     3163.36    233.13 o 
   3   0  18     2877.85     2931.08    273.58 o 
   4   0  18     2317.74     2380.61    234.25 o 
   5   0  18     1123.19     1171.07     91.80 o 
   6   0  18     2971.96     2967.35    282.67 o 
   7   0  18     1537.77     1560.40    153.65 o 
   8   0  18     2797.42     2751.45    150.56 o 
   9   0  18      796.09      844.56     66.66 o 
  10   0  18     3814.35     2987.85    196.14 o 
 -17   1  18     1023.77      991.07     50.56 o 
 -16   1  18        1.34      -10.77     42.20 o 
 -15   1  18      912.88      961.35     67.19 o 
 -14   1  18        5.03        1.44     45.02 o 
 -13   1  18      419.83      475.00     45.96 o 
 -12   1  18       89.30       57.77     50.06 o 
 -11   1  18      834.47      874.47     48.46 o 
 -10   1  18     1356.98     1323.74     56.09 o 
  -9   1  18      687.07      717.78     42.35 o 
  -8   1  18     2463.65     2538.20    117.81 o 
  -7   1  18       73.04       80.45     43.42 o 
  -6   1  18     2162.70     2258.58     78.81 o 
  -5   1  18        4.04       25.27     34.14 o 
  -4   1  18     2413.51     2368.03    141.51 o 
  -3   1  18        2.59      -22.07     40.31 o 
  -2   1  18     3077.71     2983.77    171.06 o 
  -1   1  18      234.62      258.66     36.75 o 
   0   1  18     4172.42     4077.98    175.07 o 
   1   1  18      108.29      107.63     35.63 o 
   2   1  18     1480.88     1486.85     85.22 o 
   3   1  18      388.56      416.21     37.55 o 
   4   1  18     1080.76     1091.09     69.37 o 
   5   1  18      283.18      317.97     34.73 o 
   6   1  18     1710.01     1770.92    100.97 o 
   7   1  18      468.97      521.81     37.58 o 
   8   1  18      466.63      452.02     42.68 o 
   9   1  18     1049.79      912.80     61.37 o 
 -16   2  18       11.27       12.81     49.07 o 
 -15   2  18       43.24       60.60     41.97 o 
 -14   2  18        8.96        0.35     48.59 o 
 -13   2  18       59.61       71.58     41.10 o 
 -12   2  18       50.63       61.18     44.49 o 
 -11   2  18      169.72      191.91     42.56 o 
 -10   2  18      149.71      138.75     46.77 o 
  -9   2  18       55.86       70.41     40.04 o 
  -8   2  18       14.17       36.00     43.02 o 
  -7   2  18       21.26       47.74     37.14 o 
  -6   2  18        1.67      -13.40     42.46 o 
  -5   2  18      267.34      214.23     42.18 o 
  -4   2  18       36.74       48.23     35.75 o 
  -3   2  18      542.80      581.77     43.10 o 
  -2   2  18       20.62       -4.55     38.69 o 
  -1   2  18      444.40      440.54     41.56 o 
   0   2  18      127.21      107.70     39.32 o 
   1   2  18       55.07       38.54     35.70 o 
   2   2  18        1.73        4.58     32.26 o 
   3   2  18        4.20       28.58     34.81 o 
   4   2  18       11.77       19.82     31.56 o 
   5   2  18      284.68      278.41     29.72 o 
   6   2  18       54.90       55.58     38.34 o 
   7   2  18      168.69      124.17     38.33 o 
   8   2  18       96.01      100.34     36.15 o 
   9   2  18        8.38        1.81     40.90 o 
 -16   3  18      117.35      109.05     45.52 o 
 -15   3  18      708.83      733.68     51.41 o 
 -14   3  18      129.31      160.53     44.94 o 
 -13   3  18      480.53      515.81     43.11 o 
 -12   3  18      162.75      143.56     42.13 o 
 -11   3  18      816.03      901.80     58.91 o 
 -10   3  18     1210.25     1154.36     61.21 o 
  -9   3  18     1128.13     1264.97     74.50 o 
  -8   3  18     3265.76     3067.23    131.05 o 
  -7   3  18      307.99      312.99     40.79 o 
  -6   3  18     3204.16     3270.23    117.58 o 
  -5   3  18       12.87        6.98     35.22 o 
  -4   3  18     3536.89     3563.52    153.95 o 
  -3   3  18       10.92       43.27     39.61 o 
  -2   3  18     5318.18     5139.69    240.35 o 
  -1   3  18      408.95      471.12     36.97 o 
   0   3  18     5455.17     5675.22    254.41 o 
   1   3  18     1535.09     1657.36     82.37 o 
   2   3  18     3465.14     3482.03    217.68 o 
   3   3  18     1894.05     1886.82     99.38 o 
   4   3  18     1529.16     1590.60     94.45 o 
   5   3  18      437.28      510.62     37.16 o 
   6   3  18      844.59      842.22     39.83 o 
   7   3  18      427.09      440.74     37.52 o 
   8   3  18      600.59      627.38     55.08 o 
   9   3  18      996.12      907.36     70.04 o 
 -15   4  18      217.58      201.26     49.48 o 
 -14   4  18      816.69      917.00     52.02 o 
 -13   4  18      612.60      656.22     47.33 o 
 -12   4  18     1492.38     1667.96     84.52 o 
 -11   4  18     1246.42     1249.72     68.89 o 
 -10   4  18     2549.57     2564.94     94.46 o 
  -9   4  18     1867.85     1932.80     88.71 o 
  -8   4  18     1721.32     1704.46    105.38 o 
  -7   4  18     2567.98     2610.57    124.30 o 
  -6   4  18      332.28      391.89     40.28 o 
  -5   4  18     2155.48     2244.61     90.99 o 
  -4   4  18       37.49       17.65     34.26 o 
  -3   4  18     2564.24     2584.15    136.01 o 
  -2   4  18      306.13      303.70     32.60 o 
  -1   4  18     3264.62     3354.02    155.08 o 
   0   4  18       25.79       70.19     39.15 o 
   1   4  18     2520.70     2573.91    122.54 o 
   2   4  18     1291.71     1413.59     79.40 o 
   3   4  18     1050.82     1062.51     71.82 o 
   4   4  18     1987.09     2016.51     71.14 o 
   5   4  18      961.96      944.82     67.66 o 
   6   4  18     1321.23     1360.53     71.52 o 
   7   4  18     1243.07     1209.59     63.93 o 
   8   4  18     1410.00     1379.28     95.21 o 
 -14   5  18       64.92       32.61     44.88 o 
 -13   5  18      113.22      107.49     41.50 o 
 -12   5  18       11.55       29.45     48.65 o 
 -11   5  18       78.94       52.37     45.15 o 
 -10   5  18       26.72       61.92     45.66 o 
  -9   5  18      144.08      218.12     46.61 o 
  -8   5  18      196.24      261.51     50.70 o 
  -7   5  18      133.32      119.87     46.20 o 
  -6   5  18      531.71      527.44     42.97 o 
  -5   5  18       39.41       83.60     41.10 o 
  -4   5  18      573.28      617.93     39.90 o 
  -3   5  18        5.74        5.59     31.35 o 
  -2   5  18      355.91      372.98     41.93 o 
  -1   5  18        8.89        8.94     35.02 o 
   0   5  18      428.24      504.63     42.47 o 
   1   5  18        0.12       32.24     41.46 o 
   2   5  18      473.22      472.06     45.80 o 
   3   5  18       37.48       28.04     38.88 o 
   4   5  18      413.00      376.63     39.83 o 
   5   5  18       46.95       73.03     35.54 o 
   6   5  18      180.13      185.01     34.60 o 
   7   5  18       39.55       43.49     33.98 o 
 -12   6  18       80.19       78.05     47.03 o 
 -11   6  18       88.01       84.58     48.75 o 
 -10   6  18       74.67       68.17     44.74 o 
  -9   6  18      462.55      479.67     46.47 o 
  -8   6  18       11.86       -7.61     49.44 o 
  -7   6  18      711.80      711.33     41.87 o 
  -6   6  18        0.67        9.29     41.93 o 
  -5   6  18      609.72      567.85     45.89 o 
  -4   6  18        2.12       42.44     44.32 o 
  -3   6  18      476.92      476.87     35.65 o 
  -2   6  18        1.83       -7.88     41.57 o 
  -1   6  18      692.73      689.41     36.66 o 
   0   6  18       98.10      107.66     41.98 o 
   1   6  18      762.22      796.71     43.88 o 
   2   6  18      278.25      285.66     45.94 o 
   3   6  18      278.63      277.62     42.04 o 
   4   6  18      113.95       98.86     36.47 o 
   5   6  18       48.79       67.59     33.90 o 
 -10   7  18      400.17      392.34     70.09 o 
  -9   7  18      183.81      167.60     51.63 o 
  -8   7  18     1029.06     1006.53     59.30 o 
  -7   7  18       43.80       22.00     49.07 o 
  -6   7  18     1533.42     1557.94     69.70 o 
  -5   7  18       10.20       11.60     38.77 o 
  -4   7  18     1286.94     1224.22     52.90 o 
  -3   7  18       32.03        4.48     43.98 o 
  -2   7  18     1534.47     1469.94     64.87 o 
  -1   7  18        4.10      -12.69     44.43 o 
   0   7  18     1600.86     1555.74     57.86 o 
   1   7  18      175.94      179.84     38.50 o 
   2   7  18      832.40      766.99     43.82 o 
 -16   1  19      621.87      617.83     47.38 o 
 -15   1  19       68.32       99.43     41.35 o 
 -14   1  19      813.50      824.36     48.71 o 
 -13   1  19      309.54      327.10     45.49 o 
 -12   1  19     1614.85     1589.82    125.50 o 
 -11   1  19      638.81      609.59     41.39 o 
 -10   1  19     2159.53     2211.37    137.85 o 
  -9   1  19     1375.97     1331.86     62.03 o 
  -8   1  19      971.48      947.20     44.55 o 
  -7   1  19     1328.63     1293.69     71.49 o 
  -6   1  19      810.19      879.26     49.26 o 
  -5   1  19     1501.94     1582.91     67.30 o 
  -4   1  19     1540.80     1645.61     95.19 o 
  -3   1  19     3253.47     3442.08    148.49 o 
  -2   1  19     1051.40     1021.55     48.00 o 
  -1   1  19     3187.73     3423.53    221.84 o 
   0   1  19        1.89       17.02     37.26 o 
   1   1  19     1493.88     1484.24     84.83 o 
   2   1  19     1080.04     1121.22     44.33 o 
   3   1  19      911.51      937.56     53.10 o 
   4   1  19      435.27      432.27     35.07 o 
   5   1  19     1162.30     1142.55     97.55 o 
   6   1  19      384.49      426.58     39.45 o 
   7   1  19     1584.03     1511.30     81.11 o 
   8   1  19     1390.01     1364.36     90.22 o 
 -16   2  19        0.42       20.12     44.02 o 
 -15   2  19     1032.80      993.59     48.22 o 
 -14   2  19       19.78       63.95     43.83 o 
 -13   2  19     1070.55     1071.98     59.40 o 
 -12   2  19       19.56       43.44     44.45 o 
 -11   2  19     1891.44     2027.15     92.93 o 
 -10   2  19      824.55      878.36     44.54 o 
  -9   2  19     1674.12     1797.33     65.12 o 
  -8   2  19     2269.00     2370.58    120.38 o 
  -7   2  19      520.82      523.87     40.28 o 
  -6   2  19     3656.41     3672.60    123.18 o 
  -5   2  19      443.77      501.61     40.19 o 
  -4   2  19     4692.16     4716.58    230.61 o 
  -3   2  19     1091.45     1121.30     90.59 o 
  -2   2  19     7550.40     7603.06    268.16 o 
  -1   2  19        9.89       39.40     32.06 o 
   0   2  19     8752.35     8984.86    463.20 o 
   1   2  19      312.58      351.60     38.22 o 
   2   2  19     4823.28     4833.53    277.30 o 
   3   2  19      205.29      203.52     36.81 o 
   4   2  19     3070.33     3138.09    198.93 o 
   5   2  19      397.64      426.32     31.30 o 
   6   2  19     2331.83     2335.94    135.55 o 
   7   2  19      384.60      386.58     39.17 o 
   8   2  19      784.37      724.04     51.35 o 
 -15   3  19        2.02       17.15     47.83 o 
 -14   3  19      316.12      326.05     45.22 o 
 -13   3  19      110.88      115.19     41.38 o 
 -12   3  19      705.42      779.76     51.03 o 
 -11   3  19       70.63       52.19     45.34 o 
 -10   3  19     1052.44     1171.60     49.10 o 
  -9   3  19      323.05      358.99     46.62 o 
  -8   3  19     1184.66     1255.45     68.27 o 
  -7   3  19      805.47      842.24     50.07 o 
  -6   3  19      768.40      749.64     49.79 o 
  -5   3  19      705.49      731.12     38.35 o 
  -4   3  19      170.17      197.10     39.26 o 
  -3   3  19      563.46      629.03     43.05 o 
  -2   3  19      262.66      250.88     36.14 o 
  -1   3  19      368.04      441.99     42.47 o 
   0   3  19       68.82       71.48     31.36 o 
   1   3  19      647.04      648.61     36.69 o 
   2   3  19      375.49      362.89     36.14 o 
   3   3  19      809.86      824.92     71.44 o 
   4   3  19      249.50      252.22     32.14 o 
   5   3  19      437.20      472.89     41.53 o 
   6   3  19      164.81      156.48     41.19 o 
   7   3  19      419.79      399.83     39.32 o 
 -14   4  19       82.60       89.07     43.72 o 
 -13   4  19      113.05      110.72     48.48 o 
 -12   4  19       95.05       90.41     41.97 o 
 -11   4  19       77.51       92.94     45.49 o 
 -10   4  19      328.80      342.33     47.18 o 
  -9   4  19       17.68       32.52     45.51 o 
  -8   4  19      794.33      789.82     38.27 o 
  -7   4  19       86.77       73.63     45.14 o 
  -6   4  19      208.41      227.96     41.86 o 
  -5   4  19       32.07       47.06     38.36 o 
  -4   4  19       89.04       65.61     38.41 o 
  -3   4  19        1.99       37.16     41.16 o 
  -2   4  19      330.92      323.88     32.09 o 
  -1   4  19        3.94       11.27     36.26 o 
   0   4  19      538.28      536.07     42.59 o 
   1   4  19      129.56      123.41     35.06 o 
   2   4  19      479.92      509.16     37.02 o 
   3   4  19       38.40       15.09     36.17 o 
   4   4  19      199.34      187.57     36.33 o 
   5   4  19       30.97       16.46     34.43 o 
   6   4  19      128.03      111.17     38.69 o 
   7   4  19      142.64      131.20     63.31 o 
 -13   5  19       89.06       81.53     44.40 o 
 -12   5  19     1092.37     1082.63     57.78 o 
 -11   5  19      519.26      524.96     46.84 o 
 -10   5  19     1533.06     1576.52     73.87 o 
  -9   5  19     1216.57     1283.94     63.51 o 
  -8   5  19      936.92     1006.52     48.43 o 
  -7   5  19     1403.85     1457.70     80.20 o 
  -6   5  19      451.99      483.78     37.51 o 
  -5   5  19     1099.58     1115.61     39.29 o 
  -4   5  19      665.41      724.71     45.86 o 
  -3   5  19      957.86     1010.23     53.90 o 
  -2   5  19      229.57      241.97     36.24 o 
  -1   5  19     1966.72     2016.10    102.51 o 
   0   5  19        4.93       10.86     32.95 o 
   1   5  19     1651.02     1643.80     98.21 o 
   2   5  19      288.48      336.70     38.68 o 
   3   5  19      971.50      974.59     51.38 o 
   4   5  19      316.00      309.10     34.94 o 
   5   5  19     1009.99      970.73     73.41 o 
 -11   6  19      519.11      570.91     47.62 o 
 -10   6  19      107.66      154.22     45.96 o 
  -9   6  19      529.61      541.28     43.52 o 
  -8   6  19      623.98      594.95     47.28 o 
  -7   6  19      342.36      372.68     45.32 o 
  -6   6  19      767.18      739.17     48.38 o 
  -5   6  19      190.81      201.46     36.07 o 
  -4   6  19     1013.23     1095.67     82.32 o 
  -3   6  19      184.94      178.95     38.29 o 
  -2   6  19     1377.62     1330.96     56.37 o 
  -1   6  19       52.79       40.28     34.17 o 
   0   6  19     1664.17     1713.71     77.44 o 
   1   6  19       23.97       48.57     38.30 o 
   2   6  19     1663.60     1562.63     84.94 o 
   3   6  19       45.38       59.58     37.22 o 
   4   6  19      990.60      759.49     98.65 o 
  -8   7  19      205.21      169.58     49.20 o 
  -7   7  19        3.24        8.12     43.71 o 
  -6   7  19      166.77      151.88     44.31 o 
  -5   7  19       27.62       10.94     47.52 o 
  -4   7  19       54.11       91.38     40.98 o 
  -3   7  19        1.26       29.52     39.88 o 
  -2   7  19       34.57       32.46     36.14 o 
  -1   7  19        5.96       -9.22     40.37 o 
   0   7  19       13.61       25.11     34.00 o 
   1   7  19        4.15      -45.89     74.75 o 
 -15   0  20        2.01       44.83     48.48 o 
 -14   0  20     1657.63     1487.87     62.64 o 
 -13   0  20       53.20       38.71     54.82 o 
 -12   0  20     3072.55     3168.87    290.28 o 
 -11   0  20      318.45      299.31     56.94 o 
 -10   0  20     3214.81     3566.41    252.92 o 
  -9   0  20      584.46      646.05     58.49 o 
  -8   0  20     3489.92     3849.64    284.78 o 
  -7   0  20     1200.01     1250.17     73.34 o 
  -6   0  20     3654.46     3631.53    186.57 o 
  -5   0  20      912.80     1001.02     69.07 o 
  -4   0  20     2427.38     2677.05    193.49 o 
  -3   0  20     2840.34     3047.53    214.36 o 
  -2   0  20     1676.28     1672.64    130.52 o 
  -1   0  20     4252.67     4477.93    400.53 o 
   0   0  20       14.34       18.79     53.95 o 
   1   0  20     2399.78     2600.40    195.95 o 
   2   0  20      102.63      123.74     40.39 o 
   3   0  20     2077.51     2169.09    234.91 o 
   4   0  20      117.75       98.72     53.28 o 
   5   0  20     1871.30     1973.90    205.97 o 
   6   0  20      445.39      505.21     72.98 o 
   7   0  20     1927.17     1910.47    233.99 o 
   8   0  20     1194.70      876.61     85.35 o 
 -15   1  20      519.99      535.42     50.34 o 
 -14   1  20       40.71       84.73     48.29 o 
 -13   1  20      610.19      606.42     38.22 o 
 -12   1  20       28.68       44.05     36.85 o 
 -11   1  20      975.64     1011.73     42.07 o 
 -10   1  20      199.47      212.07     39.90 o 
  -9   1  20      585.08      604.98     45.06 o 
  -8   1  20      673.69      714.14     38.38 o 
  -7   1  20      105.60      119.60     41.12 o 
  -6   1  20      721.41      711.34     36.31 o 
  -5   1  20      876.77      870.69     45.20 o 
  -4   1  20     1073.19     1102.12     55.07 o 
  -3   1  20     1542.64     1511.93     92.25 o 
  -2   1  20     1301.92     1402.82     58.20 o 
  -1   1  20      142.78      168.40     42.19 o 
   0   1  20     2629.40     2732.74    166.95 o 
   1   1  20       12.82       -2.09     36.20 o 
   2   1  20     1711.67     1699.04     86.54 o 
   3   1  20       49.65       22.42     28.71 o 
   4   1  20     1580.96     1667.37    108.64 o 
   5   1  20      135.63      138.07     34.62 o 
   6   1  20     1682.95     1629.81    103.93 o 
   7   1  20      121.06      115.01     36.31 o 
 -15   2  20        7.58      -14.77     48.09 o 
 -14   2  20       38.73       34.51     40.27 o 
 -13   2  20       49.45       83.35     44.20 o 
 -12   2  20       92.42       86.60     38.41 o 
 -11   2  20      142.10      129.41     38.98 o 
 -10   2  20       62.66       59.03     36.79 o 
  -9   2  20      113.76       91.83     41.93 o 
  -8   2  20        2.10       18.89     38.15 o 
  -7   2  20       22.73       21.81     35.85 o 
  -6   2  20       51.40       59.13     38.30 o 
  -5   2  20        2.82       -7.61     36.26 o 
  -4   2  20       52.78       22.82     33.11 o 
  -3   2  20       99.16      116.27     35.48 o 
  -2   2  20        2.16       22.12     37.36 o 
  -1   2  20      313.04      306.52     40.17 o 
   0   2  20        9.80        4.79     32.31 o 
   1   2  20       37.26       60.84     38.62 o 
   2   2  20        0.12      -20.04     32.63 o 
   3   2  20        3.15        6.01     35.43 o 
   4   2  20        8.65       44.23     35.84 o 
   5   2  20      310.32      384.05     43.19 o 
   6   2  20       13.36      -11.23     32.37 o 
   7   2  20      198.39      183.66     40.72 o 
 -14   3  20       19.55       15.23     40.24 o 
 -13   3  20      638.78      680.74     50.23 o 
 -12   3  20        2.12       -3.63     44.20 o 
 -11   3  20     1234.60     1337.07     51.00 o 
 -10   3  20      377.70      399.41     38.06 o 
  -9   3  20     1253.84     1269.32     62.67 o 
  -8   3  20     1220.67     1178.80     53.56 o 
  -7   3  20      908.59      982.32     43.46 o 
  -6   3  20     1007.42      984.67     43.70 o 
  -5   3  20     1313.51     1396.86     74.60 o 
  -4   3  20     1089.27     1083.06     45.36 o 
  -3   3  20      891.67      999.27     51.26 o 
  -2   3  20     2930.78     3099.62    132.77 o 
  -1   3  20      226.48      209.35     33.76 o 
   0   3  20     3280.04     3583.90    194.10 o 
   1   3  20      144.19      184.64     30.22 o 
   2   3  20     2984.11     3103.96    171.76 o 
   3   3  20        1.29      -18.40     38.19 o 
   4   3  20     1640.87     1572.09     89.92 o 
   5   3  20       16.28        7.98     37.92 o 
   6   3  20     1455.21     1465.78     59.34 o 
 -13   4  20       38.75       21.31     41.01 o 
 -12   4  20     1869.12     1999.94    124.61 o 
 -11   4  20      110.58      128.92     41.74 o 
 -10   4  20     2411.11     2452.39    171.85 o 
  -9   4  20      269.76      297.58     39.94 o 
  -8   4  20     2116.09     2045.30     77.99 o 
  -7   4  20      389.14      443.76     35.34 o 
  -6   4  20     1317.99     1466.50     83.95 o 
  -5   4  20      720.00      785.89     43.09 o 
  -4   4  20     1694.58     1893.04     84.25 o 
  -3   4  20      982.22     1088.51     45.42 o 
  -2   4  20      921.47      929.06     52.00 o 
  -1   4  20     1491.23     1478.33     91.34 o 
   0   4  20       81.59       48.02     37.83 o 
   1   4  20     1359.56     1405.89     75.83 o 
   2   4  20       15.45       37.65     35.30 o 
   3   4  20     1170.77     1152.23     61.25 o 
   4   4  20      151.68      154.64     38.46 o 
   5   4  20     1531.46     1435.01     52.42 o 
 -12   5  20       76.49       47.83     44.90 o 
 -11   5  20       37.94       31.24     41.04 o 
 -10   5  20       19.40       19.57     41.18 o 
  -9   5  20      189.75      215.98     39.16 o 
  -8   5  20        0.10       38.55     40.90 o 
  -7   5  20      305.79      398.08     38.93 o 
  -6   5  20       47.35       62.49     38.22 o 
  -5   5  20      144.06      116.10     36.02 o 
  -4   5  20      113.02      131.18     34.10 o 
  -3   5  20       10.25       17.97     37.47 o 
  -2   5  20      245.90      259.80     38.30 o 
  -1   5  20       27.69       -1.62     35.77 o 
   0   5  20      361.96      343.90     33.27 o 
   1   5  20       20.06       82.00     34.91 o 
   2   5  20      474.82      508.12     44.57 o 
   3   5  20       52.91       27.40     33.58 o 
   4   5  20      208.07      165.84     34.16 o 
 -10   6  20      178.45      143.88     62.29 o 
  -9   6  20      197.01      174.85     44.86 o 
  -8   6  20      104.01      100.63     44.05 o 
  -7   6  20      241.73      221.33     36.33 o 
  -6   6  20       50.64       63.54     43.36 o 
  -5   6  20      195.18      193.16     38.27 o 
  -4   6  20       11.84       46.31     35.46 o 
  -3   6  20      281.64      274.54     31.95 o 
  -2   6  20        2.05       19.79     40.60 o 
  -1   6  20      400.50      348.34     41.76 o 
   0   6  20        2.99       -1.47     40.23 o 
   1   6  20      337.37      333.26     41.56 o 
   2   6  20        6.24      -20.77     53.94 o 
  -3   7  20      255.84      176.78     82.74 o 
 -14   1  21      811.24      774.44     39.09 o 
 -13   1  21        3.08        0.49     41.02 o 
 -12   1  21     1771.35     1724.06    112.05 o 
 -11   1  21       86.63      113.84     39.21 o 
 -10   1  21     1973.84     1952.18    115.19 o 
  -9   1  21      249.86      298.29     44.62 o 
  -8   1  21     1078.31     1093.43     49.01 o 
  -7   1  21       81.87       78.99     40.50 o 
  -6   1  21     1471.25     1454.13     84.02 o 
  -5   1  21       80.24       91.65     36.22 o 
  -4   1  21     1314.05     1357.83     67.47 o 
  -3   1  21      700.31      748.40     58.59 o 
  -2   1  21      529.30      548.80     37.59 o 
  -1   1  21     1642.68     1717.55    106.78 o 
   0   1  21      141.07      155.74     41.18 o 
   1   1  21     1538.14     1747.09    111.21 o 
   2   1  21       81.54      100.41     33.72 o 
   3   1  21      859.50      858.72     64.33 o 
   4   1  21      118.75      145.11     30.76 o 
   5   1  21     1166.51     1181.92     89.00 o 
   6   1  21       52.95       77.54     31.15 o 
 -14   2  21      308.30      275.01     41.78 o 
 -13   2  21     1136.42     1132.87     48.30 o 
 -12   2  21      241.31      294.68     38.65 o 
 -11   2  21     1459.99     1453.85     97.99 o 
 -10   2  21        0.34       50.10     40.55 o 
  -9   2  21     1531.12     1511.20     72.06 o 
  -8   2  21      366.14      402.52     34.65 o 
  -7   2  21     1098.62     1241.55     67.90 o 
  -6   2  21      664.91      727.74     44.06 o 
  -5   2  21     1401.35     1430.97     78.86 o 
  -4   2  21     1009.55     1038.39     70.43 o 
  -3   2  21     2432.37     2404.51    143.76 o 
  -2   2  21     2545.99     2866.42    112.12 o 
  -1   2  21      696.34      675.57     44.66 o 
   0   2  21     3140.73     3461.93    227.11 o 
   1   2  21      195.05      191.27     42.68 o 
   2   2  21     2220.87     2201.96    118.80 o 
   3   2  21      335.90      390.25     34.81 o 
   4   2  21     2463.43     2697.69    193.03 o 
   5   2  21      160.36      149.49     34.53 o 
   6   2  21     1988.32     2049.87    163.02 o 
 -13   3  21        1.70        3.66     40.07 o 
 -12   3  21      352.57      407.16     49.28 o 
 -11   3  21        0.62      -30.35     41.14 o 
 -10   3  21      657.67      725.02     40.29 o 
  -9   3  21        5.18      -38.19     38.19 o 
  -8   3  21      704.62      714.77     42.51 o 
  -7   3  21        2.50        2.45     32.28 o 
  -6   3  21      971.94     1008.31     45.75 o 
  -5   3  21       18.60       17.98     35.74 o 
  -4   3  21      686.11      805.78     46.67 o 
  -3   3  21       65.24      120.17     40.90 o 
  -2   3  21      347.50      363.81     39.12 o 
  -1   3  21      111.01      100.32     35.83 o 
   0   3  21      283.11      271.17     31.76 o 
   1   3  21      287.29      327.81     40.77 o 
   2   3  21       46.84        5.65     33.92 o 
   3   3  21      420.64      449.96     37.54 o 
   4   3  21        0.62      -13.97     35.25 o 
   5   3  21      335.27      335.37     41.43 o 
 -12   4  21       16.56       21.18     40.87 o 
 -11   4  21      163.20      174.40     41.48 o 
 -10   4  21       88.71       47.39     41.95 o 
  -9   4  21      254.91      247.23     41.72 o 
  -8   4  21      127.25      176.31     38.11 o 
  -7   4  21      134.38      137.73     40.48 o 
  -6   4  21      133.19      144.01     38.05 o 
  -5   4  21       90.03      152.16     37.96 o 
  -4   4  21      106.72      153.42     44.03 o 
  -3   4  21       64.45       28.80     40.72 o 
  -2   4  21      134.63      171.90     35.68 o 
  -1   4  21       32.70       26.69     33.13 o 
   0   4  21      126.57      124.58     33.47 o 
   1   4  21        2.88       38.66     34.44 o 
   2   4  21      158.85      144.99     31.60 o 
   3   4  21        0.89       -7.96     37.01 o 
   4   4  21      309.36      278.33     36.21 o 
 -11   5  21       26.99       42.94     74.57 o 
 -10   5  21     1280.16     1364.12     61.82 o 
  -9   5  21      153.87      161.45     44.11 o 
  -8   5  21     1014.77     1033.94     63.10 o 
  -7   5  21      220.77      261.88     38.36 o 
  -6   5  21     1117.59     1223.29     83.09 o 
  -5   5  21      243.45      264.93     41.10 o 
  -4   5  21      881.25      950.12     64.52 o 
  -3   5  21      605.65      558.78     36.20 o 
  -2   5  21      377.53      451.71     36.29 o 
  -1   5  21      807.03      839.15     52.60 o 
   0   5  21       47.18       28.75     30.65 o 
   1   5  21      783.84      711.85     41.89 o 
   2   5  21       48.64       16.89     35.03 o 
  -8   6  21       63.27       17.68     53.24 o 
  -7   6  21      477.36      518.35     41.76 o 
  -6   6  21      114.05       91.86     37.82 o 
  -5   6  21      675.23      741.24     52.67 o 
  -4   6  21      298.79      317.10     38.86 o 
  -3   6  21      458.00      417.19     37.17 o 
  -2   6  21      750.27      768.36     59.81 o 
  -1   6  21      136.65      145.30     43.58 o 
 -14   0  22     1036.90      991.35     95.92 o 
 -13   0  22      296.98      350.95     72.15 o 
 -12   0  22     1920.70     1977.47    209.36 o 
 -11   0  22        5.73        5.32     54.27 o 
 -10   0  22     2626.09     2470.30    188.66 o 
  -9   0  22        0.77       55.20     53.96 o 
  -8   0  22     3213.42     3148.76    289.35 o 
  -7   0  22       67.22       46.13     54.32 o 
  -6   0  22     3093.08     3232.69    170.33 o 
  -5   0  22      188.08      274.24     49.09 o 
  -4   0  22     2685.70     2817.72    276.77 o 
  -3   0  22      582.65      640.47     46.13 o 
  -2   0  22     1002.92     1088.25     52.80 o 
  -1   0  22     1525.06     1826.34    145.72 o 
   0   0  22      709.81      697.04     50.80 o 
   1   0  22      948.17      963.27     50.74 o 
   2   0  22      633.37      670.88     88.93 o 
   3   0  22      877.84      882.55     65.23 o 
   4   0  22      141.53      126.53     52.79 o 
   5   0  22     1008.69      908.75     96.76 o 
 -14   1  22      198.44      188.95     78.74 o 
 -13   1  22      357.27      337.02     35.66 o 
 -12   1  22      260.38      252.73     39.20 o 
 -11   1  22      453.79      474.95     39.60 o 
 -10   1  22       28.41       47.09     40.61 o 
  -9   1  22      211.00      239.02     36.26 o 
  -8   1  22       43.54       33.26     37.79 o 
  -7   1  22      313.69      319.83     38.41 o 
  -6   1  22       25.55       48.34     35.69 o 
  -5   1  22      760.05      751.21     43.90 o 
  -4   1  22      244.09      278.86     33.14 o 
  -3   1  22      897.67      920.29     58.69 o 
  -2   1  22      609.48      714.42     45.28 o 
  -1   1  22      512.85      633.62     67.03 o 
   0   1  22      676.44      723.11     45.41 o 
   1   1  22      261.93      283.27     33.98 o 
   2   1  22      667.10      736.97     47.20 o 
   3   1  22      726.90      679.84     62.27 o 
   4   1  22      728.15      734.31     40.64 o 
   5   1  22      284.25      309.66     31.49 o 
 -13   2  22        0.26        1.72     37.63 o 
 -12   2  22       83.99      109.20     37.75 o 
 -11   2  22        3.30       12.74     40.35 o 
 -10   2  22       85.56       47.35     37.42 o 
  -9   2  22       21.26        5.84     35.32 o 
  -8   2  22       18.34       26.49     39.48 o 
  -7   2  22        6.19       -1.87     35.18 o 
  -6   2  22       21.55       10.45     39.77 o 
  -5   2  22        2.87       23.44     33.68 o 
  -4   2  22      123.19      124.57     40.62 o 
  -3   2  22       51.03       47.18     38.28 o 
  -2   2  22      106.76       70.58     38.34 o 
  -1   2  22       80.60       69.82     37.72 o 
   0   2  22        3.89      -35.12     35.12 o 
   1   2  22       72.12       46.26     30.67 o 
   2   2  22        1.22       22.45     36.73 o 
   3   2  22       81.08       54.90     40.36 o 
   4   2  22       34.44       63.79     32.33 o 
 -12   3  22       99.11       80.24     35.81 o 
 -11   3  22      655.23      628.58     40.20 o 
 -10   3  22        7.28       24.51     43.24 o 
  -9   3  22      864.76      890.30     40.73 o 
  -8   3  22       11.42       46.39     35.21 o 
  -7   3  22     1359.12     1426.96    113.74 o 
  -6   3  22       58.26      102.74     37.56 o 
  -5   3  22     1066.87     1040.98     55.38 o 
  -4   3  22      523.74      580.99     41.42 o 
  -3   3  22      662.01      726.75     42.47 o 
  -2   3  22     1132.86     1290.83     96.83 o 
  -1   3  22      461.99      503.06     39.70 o 
   0   3  22     1144.25     1264.09     81.39 o 
   1   3  22      429.38      471.58     42.55 o 
   2   3  22      739.46      720.00     50.90 o 
   3   3  22      419.56      444.31     42.33 o 
 -11   4  22        3.58       26.10     35.32 o 
 -10   4  22     1304.75     1230.12     84.41 o 
  -9   4  22        3.72       -4.77     35.44 o 
  -8   4  22     1297.03     1317.02    118.43 o 
  -7   4  22       18.37       11.47     35.35 o 
  -6   4  22     1614.23     1644.32     94.15 o 
  -5   4  22       14.31      -15.05     38.08 o 
  -4   4  22     1870.10     1868.58    123.56 o 
  -3   4  22      232.97      291.81     40.81 o 
  -2   4  22      768.71      825.86     60.40 o 
  -1   4  22      501.00      468.66     33.28 o 
   0   4  22      353.55      350.97     40.73 o 
   1   4  22      401.23      447.18     35.93 o 
   2   4  22      324.69      300.66     37.99 o 
  -9   5  22       66.13       60.21     40.00 o 
  -8   5  22        1.19        9.68     37.25 o 
  -7   5  22      123.86      100.53     37.76 o 
  -6   5  22       28.02       33.72     35.38 o 
  -5   5  22       91.65      113.68     40.29 o 
  -4   5  22        3.95        3.16     34.98 o 
  -3   5  22       89.38      105.34     31.62 o 
  -2   5  22      106.34      134.77     32.09 o 
  -1   5  22      106.82       87.19     33.42 o 
   0   5  22      283.59      331.03     47.26 o 
 -12   1  23      717.00      632.53     43.39 o 
 -11   1  23       39.31       41.26     37.44 o 
 -10   1  23      935.54      939.47     60.02 o 
  -9   1  23       77.40      102.44     35.27 o 
  -8   1  23     1321.30     1399.07     79.10 o 
  -7   1  23      253.63      258.50     41.41 o 
  -6   1  23     1809.43     1829.18    122.49 o 
  -5   1  23        1.78       52.31     38.02 o 
  -4   1  23     1490.08     1641.74    112.48 o 
  -3   1  23       88.90      121.37     35.87 o 
  -2   1  23      725.99      690.36     44.14 o 
  -1   1  23      205.49      240.34     37.44 o 
   0   1  23      531.86      599.89     41.95 o 
   1   1  23      258.58      252.03     35.71 o 
   2   1  23      534.76      509.27     38.83 o 
   3   1  23      296.64      328.58     37.88 o 
 -12   2  23      422.48      370.25     54.66 o 
 -11   2  23      550.58      589.10     41.72 o 
 -10   2  23      298.02      357.21     37.91 o 
  -9   2  23      689.82      697.14     39.57 o 
  -8   2  23       24.74        9.99     34.93 o 
  -7   2  23     1095.42     1190.55     63.27 o 
  -6   2  23       12.36        1.69     37.43 o 
  -5   2  23     1470.34     1672.18    101.76 o 
  -4   2  23      269.22      364.36     40.77 o 
  -3   2  23     1425.00     1453.08    122.94 o 
  -2   2  23     1042.99     1089.15     45.43 o 
  -1   2  23     1209.34     1298.23    121.87 o 
   0   2  23      491.56      538.97     52.31 o 
   1   2  23      997.78     1029.87     77.15 o 
   2   2  23      591.79      650.31     63.48 o 
   3   2  23      975.45      897.47     82.92 o 
 -11   3  23       31.23       36.09     33.04 o 
 -10   3  23      350.49      317.73     34.59 o 
  -9   3  23       74.93       88.76     33.17 o 
  -8   3  23      433.55      461.32     41.12 o 
  -7   3  23      215.72      207.31     43.88 o 
  -6   3  23      401.02      372.15     34.59 o 
  -5   3  23       15.78       35.28     37.00 o 
  -4   3  23      393.28      467.62     58.41 o 
  -3   3  23       14.74       25.46     34.76 o 
  -2   3  23      296.64      359.36     38.12 o 
  -1   3  23       57.91       44.13     31.58 o 
   0   3  23      428.15      407.78     31.34 o 
   1   3  23       57.40       62.14     32.96 o 
   2   3  23      357.57      262.88     53.96 o 
  -9   4  23      107.64      147.08     46.70 o 
  -8   4  23        1.16       10.63     39.63 o 
  -7   4  23      164.79      171.41     37.64 o 
  -6   4  23       29.11       23.32     37.66 o 
  -5   4  23      203.59      176.10     37.94 o 
  -4   4  23       85.97       75.28     35.48 o 
  -3   4  23       61.02       65.89     37.05 o 
  -2   4  23       45.05       19.49     34.60 o 
  -1   4  23       28.73       15.39     36.15 o 
   0   4  23       36.24        4.23     51.75 o 
 -11   0  24      303.19      350.85     74.99 o 
 -10   0  24      907.33      926.44    108.64 o 
  -9   0  24      486.83      522.87     84.36 o 
  -8   0  24     1418.97     1510.02    200.14 o 
  -7   0  24      584.97      610.48     71.82 o 
  -6   0  24     1679.51     1659.09    209.88 o 
  -5   0  24      115.73      153.20     53.11 o 
  -4   0  24     1787.05     1756.84    201.37 o 
  -3   0  24        9.69       16.89     51.95 o 
  -2   0  24     1037.66     1091.81     98.70 o 
  -1   0  24       13.83       24.96     51.22 o 
   0   0  24      976.73     1110.89    100.22 o 
   1   0  24       30.30       29.69     52.27 o 
 -11   1  24       74.97       87.26     42.65 o 
 -10   1  24      257.05      255.34     35.77 o 
  -9   1  24       51.43       40.83     34.70 o 
  -8   1  24      176.17      185.90     37.81 o 
  -7   1  24      236.84      286.74     43.66 o 
  -6   1  24       34.23       15.60     35.40 o 
  -5   1  24      643.80      777.48     75.42 o 
  -4   1  24       36.11       69.74     33.30 o 
  -3   1  24      775.77      817.42     62.14 o 
  -2   1  24       89.26      134.26     34.84 o 
  -1   1  24      743.57      736.22     64.90 o 
   0   1  24       69.01       44.18     34.85 o 
   1   1  24      537.37      508.49     46.10 o 
 -10   2  24       19.22       18.65     38.91 o 
  -9   2  24        0.06       28.09     38.82 o 
  -8   2  24        4.16        2.94     34.32 o 
  -7   2  24        7.87      -17.90     36.71 o 
  -6   2  24       48.24       27.74     36.80 o 
  -5   2  24       27.60       16.55     36.86 o 
  -4   2  24       68.81       58.26     34.51 o 
  -3   2  24        0.46      -17.75     36.80 o 
  -2   2  24       54.28       44.35     34.59 o 
  -1   2  24        0.45       18.13     38.84 o 
   0   2  24        1.93       -0.95     32.38 o 
  -8   3  24      308.19      343.59     38.31 o 
  -7   3  24      715.82      710.18     39.94 o 
  -6   3  24       12.17        0.13     35.16 o 
  -5   3  24      844.29      878.97     75.81 o 
  -4   3  24       82.47      116.85     39.23 o 
  -3   3  24      544.01      518.00     36.92 o 
  -2   3  24      181.63      149.93     37.05 o 
  -1   3  24      690.24      810.16     83.16 o 
  -8   1  25      292.42      280.01     39.98 o 
  -7   1  25      356.87      305.93     37.92 o 
  -6   1  25      575.24      562.18     53.63 o 
  -5   1  25       89.45       82.44     32.85 o 
  -4   1  25      567.62      599.80     44.60 o 
  -3   1  25       17.34       42.18     34.22 o 
  -2   1  25      580.60      523.96     36.87 o 
  -7   2  25      298.50      237.97     74.40 o 
  -6   2  25      112.93       83.68     39.11 o 
  -5   2  25      713.56      701.90     65.47 o 
  -4   2  25        2.76       -9.71     34.13 o 
  -3   2  25      971.14      854.19     80.31 o 
                                                 
